# Supplementary material for: Quantification of biological nitrogen fixation by Mo-independent complementary nitrogenases in environmental samples with low nitrogen fixation activity
Source: Sci Rep. 2022 Dec 20;12:22011. doi: 10.1038/s41598-022-24860-9 (PMC9768154; doi:10.1038/s41598-022-24860-9)
Supplement: Supplementary file 2 — Supplementary Information 2. [file 41598_2022_24860_MOESM2_ESM.xlsx]

## Sheet: DATA_ISARA_compiled_27July22
									Method 1	Method 2	Method 3	Method 3 - set b
	Ethylene concentration	Meas. δ13C	Drift cor. δ13C	Background cor. δ13C	Rayleigh cor. δ13C	Final δ13C used for %VNase	%VNase		%VNase	%VNase	%VNase	%V-Nase	Analysis Number	Year collected	Sample Location	Chemical precip. of acetylene?	δ13C of background ethylene in acetylene		δ13C of source acetylene	Calc. Method/Panel No. on plot	Dataset no. for plot	Date of analysis	Sample ID
Sample Type	(ppm)	(‰)	(‰)	(‰)	(‰)	(‰)	(%)		(%)	(%)	(%)						(‰)	Acetylene batch ID	(‰)
Anabaena variabilis, Mo mutant	108	1.55	1.31	1.19		1.19	10.4099				10.4099		4832	2019	Lab		7.935	2019-rd1	15.69	3	7	2019-12-21	RD-2019-Mo-1
Anabaena variabilis, Mo mutant	172	1.45	1.17	1.09		1.09	8.80998				8.80998		4847	2019	Lab		7.935	2019-rd1	15.69	3	7	2019-12-21	RD-2019-Mo-1
Anabaena variabilis, Mo mutant	486	1.43	1.21	1.18		1.18	10.2499				10.2499		4840	2019	Lab		7.935	2019-rd1	15.69	3	7	2019-12-21	RD-2019-Mo-1
Anabaena variabilis, Mo mutant	536	1.39	1.3	1.28		1.28	11.8498				11.8498		4827	2019	Lab		7.935	2019-rd1	15.69	3	7	2019-12-21	RD-2019-Mo-1
Anabaena variabilis, Mo mutant	31	1.54	1.35	0.9		0.9	5.77021				5.77021		4856	2019	Lab		7.935	2019-rd1	15.69	3	7	2019-12-21	RD-2019-Mo-2
Anabaena variabilis, Mo mutant	87	1.42	1.2	1.04		1.04	8.01004				8.01004		4833	2019	Lab		7.935	2019-rd1	15.69	3	7	2019-12-21	RD-2019-Mo-2
Anabaena variabilis, Mo mutant	475	0.85	0.62	0.59		0.59	0.81058				0.81058		4841	2019	Lab		7.935	2019-rd1	15.69	3	7	2019-12-21	RD-2019-Mo-2
Anabaena variabilis, Mo mutant	591	1.34	1.21	1.19		1.19	10.4099				10.4099		4828	2019	Lab		7.935	2019-rd1	15.69	3	7	2019-12-21	RD-2019-Mo-2
Anabaena variabilis, Mo mutant	31	1.24	1.03	0.55		0.55	0.170628				0.170628		4857	2019	Lab		7.935	2019-rd1	15.69	3	7	2019-12-21	RD-2019-Mo-3
Anabaena variabilis, Mo mutant	82	1.08	0.87	0.69		0.69	2.41046				2.41046		4834	2019	Lab		7.935	2019-rd1	15.69	3	7	2019-12-21	RD-2019-Mo-3
Anabaena variabilis, Mo mutant	553	1.37	1.12	1.1		1.1	8.96997				8.96997		4831	2019	Lab		7.935	2019-rd1	15.69	3	7	2019-12-21	RD-2019-Mo-3
Anabaena variabilis, Mo mutant	599	1.3	1.05	1.03		1.03	7.85005				7.85005		4842	2019	Lab		7.935	2019-rd1	15.69	3	7	2019-12-21	RD-2019-Mo-3
Anabaena variabilis, V mutant	44	7.63	7.47	7.45		7.45	110.562				110.562		4850	2019	Lab		7.935	2019-rd1	15.69	3	7	2019-12-21	RD-2019-V-1
Anabaena variabilis, V mutant	73	7.09	6.8	6.77		6.77	99.6832				99.6832		4848	2019	Lab		7.935	2019-rd1	15.69	3	7	2019-12-21	RD-2019-V-1
Anabaena variabilis, V mutant	169	7.58	7.39	7.38		7.38	109.442				109.442		4836	2019	Lab		7.935	2019-rd1	15.69	3	7	2019-12-21	RD-2019-V-1
Anabaena variabilis, V mutant	225	7.6	7.34	7.33		7.33	108.642				108.642		4843	2019	Lab		7.935	2019-rd1	15.69	3	7	2019-12-21	RD-2019-V-1
Anabaena variabilis, V mutant	41	7.52	7.45	7.43		7.43	110.242				110.242		4852	2019	Lab		7.935	2019-rd1	15.69	3	7	2019-12-21	RD-2019-V-2
Anabaena variabilis, V mutant	49	7.29	7.16	7.13		7.13	105.443				105.443		4854	2019	Lab		7.935	2019-rd1	15.69	3	7	2019-12-21	RD-2019-V-2
Anabaena variabilis, V mutant	196	7.08	6.89	6.88		6.88	101.443				101.443		4838	2019	Lab		7.935	2019-rd1	15.69	3	7	2019-12-21	RD-2019-V-2
Anabaena variabilis, V mutant	254	7.42	7.14	7.13		7.13	105.443				105.443		4845	2019	Lab		7.935	2019-rd1	15.69	3	7	2019-12-21	RD-2019-V-2
Anabaena variabilis, V mutant	46	7.6	7.5	7.48		7.48	111.042				111.042		4853	2019	Lab		7.935	2019-rd1	15.69	3	7	2019-12-21	RD-2019-V-3
Anabaena variabilis, V mutant	50	7.27	7.11	7.08		7.08	104.643				104.643		4855	2019	Lab		7.935	2019-rd1	15.69	3	7	2019-12-21	RD-2019-V-3
Anabaena variabilis, V mutant	180	7.28	7.07	7.06		7.06	104.323				104.323		4839	2019	Lab		7.935	2019-rd1	15.69	3	7	2019-12-21	RD-2019-V-3
Anabaena variabilis, V mutant	269	7.29	7.01	7		7	103.363				103.363		4846	2019	Lab		7.935	2019-rd1	15.69	3	7	2019-12-21	RD-2019-V-3
Azotobacter vinelandii, Mo mutant	1226	1.13	2.15	2.14		2.14	12.5457		12.5457		14.8039		8924	2021	Lab		10.559	2021-NH		1	1	2021-10-26	EH-2021-Mo-4
Azotobacter vinelandii, Mo mutant	2237	0.8	1.2	1.19		1.19	-4.00767		-4.00767		-0.935143		8113	2021	Lab		10.559	2021-NH		1	1	2021-10-05	EH-2021-Mo-5
Azotobacter vinelandii, Mo mutant	2237	0.79	1.23	1.22		1.22	-3.48493		-3.48493		-0.438122		8118	2021	Lab		10.559	2021-NH		1	1	2021-10-05	EH-2021-Mo-5
Azotobacter vinelandii, Mo mutant	2237	0.36	1.01	1		1	-7.31835		-7.31835		-4.08294		8194	2021	Lab		10.559	2021-NH		1	1	2021-10-06	EH-2021-Mo-5
Azotobacter vinelandii, Mo mutant	2237	-0.31	1.51	1.5		1.5	1.39397		1.39397		4.20074		8286	2021	Lab		10.559	2021-NH		1	1	2021-10-07	EH-2021-Mo-5
Azotobacter vinelandii, Mo mutant	2237	0.49	1.41	1.4		1.4	-0.348493		-0.348493				8325	2021	Lab		10.559	2021-NH		1	1	2021-10-07	EH-2021-Mo-5
Azotobacter vinelandii, Mo mutant	2237	0.49	1.41	1.4		1.4	-0.348493		-0.348493		2.54401		8325	2021	Lab		10.559	2021-NH		1	1	2021-10-07	EH-2021-Mo-5
Azotobacter vinelandii, Mo mutant	2237	1.12	1.65	1.64		1.64	3.83342		3.83342		6.52017		8499	2021	Lab		10.559	2021-NH		1	1	2021-10-13	EH-2021-Mo-5
Azotobacter vinelandii, Mo mutant	2237	0.4	1.79	1.78		1.78	6.27287		6.27287		8.83961		8591	2021	Lab		10.559	2021-NH		1	1	2021-10-14	EH-2021-Mo-5
Azotobacter vinelandii, Mo mutant	2237	-0.89	1.02	1.01		1.01	-7.1441		-7.1441		-3.91727		8597	2021	Lab		10.559	2021-NH		1	1	2021-10-14	EH-2021-Mo-5
Azotobacter vinelandii, Mo mutant	2237	1.65	2.01	2		2	10.1063		10.1063		12.4844		8689	2021	Lab		10.559	2021-NH		1	1	2021-10-19	EH-2021-Mo-5
Azotobacter vinelandii, Mo mutant	1635	-0.12	1.08	1.07		1.07	-6.09862		-6.09862		-2.92323		8782	2021	Lab		10.559	2021-NH		1	1	2021-10-20	EH-2021-Mo-6
Azotobacter vinelandii, Mo mutant	1635	1.15	1.12	1.11		1.11	-5.40164		-5.40164		-2.26053		8906	2021	Lab		10.559	2021-NH		1	1	2021-10-26	EH-2021-Mo-6
Azotobacter vinelandii, Mo mutant	1468	1.47	2.51	2.5		2.5	31.9392					31.9392	4420	2017	Lab		8.41	2017-kvb-?	14.92	4	5	2019-12-12	KVB 11
Azotobacter vinelandii, Mo mutant	2307	-1.31	2.44	2.43		2.43	30.8209					30.8209	4433	2017	Lab		8.41	2017-kvb-?	14.92	4	5	2019-12-13	KVB 18
Azotobacter vinelandii, Mo mutant	10994	2.35	2.21	2.21	1.44	1.44	15.0077					15.0077	4603	2017	Lab		8.41	2017-kvb-?	14.92	4	5	2019-12-18	KVB 29
Azotobacter vinelandii, Mo mutant	10410	2.38	2.2	2.2	1.47	1.47	15.487					15.487	4605	2017	Lab		8.41	2017-kvb-?	14.92	4	5	2019-12-18	KVB 31
Azotobacter vinelandii, Mo mutant	10773	2.64	2.43	2.43	1.69	1.69	19.0017					19.0017	4607	2017	Lab		8.41	2017-kvb-?	14.92	4	5	2019-12-18	KVB 33
Azotobacter vinelandii, Mo mutant	1654	7.07	8.01	8.01		8.01	119.968					119.968	4412	2017	Lab		8.41	2017-kvb-?	14.92	4	5	2019-12-12	KVB 4
Azotobacter vinelandii, Mo mutant	8582	1.11	1.05	1.05	0.17	0.17	-3.07191			-3.07191	-6.27187		3003	2019	Lab		8.41	2019-sh1	14.55	2	4	2019-08-20	SH-2019-Az-2A-1-Mo
Azotobacter vinelandii, Mo mutant	11733	0.74	1.49	1.49	0.64	0.64	4.38645			4.38645			2498	2019	Lab		8.41	2019-sh1	14.55	2	4	2019-08-08	SH-2019-Az-2A-1-Mo
Azotobacter vinelandii, Mo mutant	11733	1.03	1	1	0.12	0.12	-3.86535			-3.86535			2531	2019	Lab		8.41	2019-sh1	14.55	2	4	2019-08-08	SH-2019-Az-2A-1-Mo
Azotobacter vinelandii, Mo mutant	11733	0.75	0.61	0.61	-0.3	-0.3	-10.5303			-10.5303			2560	2019	Lab		8.41	2019-sh1	14.55	2	4	2019-08-08	SH-2019-Az-2A-1-Mo
Azotobacter vinelandii, Mo mutant	11733	0.86	0.7	0.7	-0.2	-0.2	-8.94338			-8.94338			2562	2019	Lab		8.41	2019-sh1	14.55	2	4	2019-08-08	SH-2019-Az-2A-1-Mo
Azotobacter vinelandii, Mo mutant	11733	1.1	0.92	0.92	0.03	0.03	-5.29355			-5.29355			2564	2019	Lab		8.41	2019-sh1	14.55	2	4	2019-08-08	SH-2019-Az-2A-1-Mo
Azotobacter vinelandii, Mo mutant	11733	1.04	1.22	1.22	0.35	0.35	-0.215517			-0.215517	-3.37507		2775	2019	Lab		8.41	2019-sh1	14.55	2	4	2019-08-13	SH-2019-Az-2A-1-Mo
Azotobacter vinelandii, Mo mutant	11733	1.16	1.29	1.29	0.43	0.43	1.05399			1.05399	-2.18227		2776	2019	Lab		8.41	2019-sh1	14.55	2	4	2019-08-13	SH-2019-Az-2A-1-Mo
Azotobacter vinelandii, Mo mutant	11733	0.61	1.09	1.09	0.21	0.21	-2.43715			-2.43715	-5.59027		3178	2019	Lab		8.41	2019-sh1	14.55	2	4	2019-08-22	SH-2019-Az-2A-1-Mo
Azotobacter vinelandii, Mo mutant	11733	1.34	0.84	0.84	-0.05	-0.05	-6.56305			-6.56305	-9.85028		3274	2019	Lab		8.41	2019-sh1	14.55	2	4	2019-08-30	SH-2019-Az-2A-1-Mo
Azotobacter vinelandii, Mo mutant	11733	1.34	0.85	0.85	-0.04	-0.04	-6.40436			-6.40436	-9.67988		3275	2019	Lab		8.41	2019-sh1	14.55	2	4	2019-08-30	SH-2019-Az-2A-1-Mo
Azotobacter vinelandii, Mo mutant	11733	1.09	1	1	0.12	0.12	-3.86535			-3.86535	-7.12388		3329	2019	Lab		8.41	2019-sh1	14.55	2	4	2019-08-30	SH-2019-Az-2A-1-Mo
Azotobacter vinelandii, Mo mutant	11733	1.12	0.76	0.76	-0.14	-0.14	-7.99125			-7.99125	-11.2135		3497	2019	Lab		8.41	2019-sh1	14.55	2	4	2019-09-05	SH-2019-Az-2A-1-Mo
Azotobacter vinelandii, Mo mutant	11733	1.25	0.94	0.94	0.05	0.05	-4.97617			-4.97617	-8.14628		3498	2019	Lab		8.41	2019-sh1	14.55	2	4	2019-09-05	SH-2019-Az-2A-1-Mo
Azotobacter vinelandii, Mo mutant	11733	0.9	0.67	0.67	-0.23	-0.23	-9.41944			-9.41944	-12.7471		3765	2019	Lab		8.41	2019-sh1	14.55	2	4	2019-10-24	SH-2019-Az-2A-1-Mo
Azotobacter vinelandii, Mo mutant	11733	1.19	0.93	0.93	0.04	0.04	-5.13486			-5.13486	-8.31668		3766	2019	Lab		8.41	2019-sh1	14.55	2	4	2019-10-24	SH-2019-Az-2A-1-Mo
Azotobacter vinelandii, Mo mutant	11733	1.27	0.97	0.97	0.09	0.09	-4.34142			-4.34142	-7.63508		3767	2019	Lab		8.41	2019-sh1	14.55	2	4	2019-10-24	SH-2019-Az-2A-1-Mo
Azotobacter vinelandii, Mo mutant	11733	0.82	0.78	0.78	-0.12	-0.12	-7.67387			-7.67387	-10.8727		3881	2019	Lab		8.41	2019-sh1	14.55	2	4	2019-11-13	SH-2019-Az-2A-1-Mo
Azotobacter vinelandii, Mo mutant	11733	0.75	0.69	0.69	-0.21	-0.21	-9.10207			-9.10207	-12.4063		3882	2019	Lab		8.41	2019-sh1	14.55	2	4	2019-11-13	SH-2019-Az-2A-1-Mo
Azotobacter vinelandii, Mo mutant	11733	1.49	1.13	1.13	0.26	0.26	-1.64371			-1.64371	-4.90867		3967	2019	Lab		8.41	2019-sh1	14.55	2	4	2019-11-14	SH-2019-Az-2A-1-Mo
Azotobacter vinelandii, Mo mutant	11733	0.28	1.04	1.04	0.16	0.16	-3.2306			-3.2306	-6.44227		4121	2019	Lab		8.41	2019-sh1	14.55	2	4	2019-12-05	SH-2019-Az-2A-1-Mo
Azotobacter vinelandii, Mo mutant	11733	-0.51	1	1	0.12	0.12	-3.86535			-3.86535	-7.12388		4290	2019	Lab		8.41	2019-sh1	14.55	2	4	2019-12-11	SH-2019-Az-2A-1-Mo
Azotobacter vinelandii, Mo mutant	11733	-0.66	0.9	0.9	0.01	0.01	-5.61092			-5.61092	-8.82788		4310	2019	Lab		8.41	2019-sh1	14.55	2	4	2019-12-11	SH-2019-Az-2A-1-Mo
Azotobacter vinelandii, Mo mutant	11733	-0.79	0.8	0.8	-0.09	-0.09	-7.19781			-7.19781	-10.5319		4311	2019	Lab		8.41	2019-sh1	14.55	2	4	2019-12-11	SH-2019-Az-2A-1-Mo
Azotobacter vinelandii, Mo mutant	11733	-0.79	0.7	0.7	-0.23	-0.23	-16.243			-16.243	-12.2359	-5.79307	4378	2019	Lab		8.41	2019-sh1	14.98	2	4	2019-12-12	SH-2019-Az-2A-2-Mo
Azotobacter vinelandii, Mo mutant	11733	-0.86	0.6	0.6	-0.34	-0.34	-17.9886			-17.9886	-13.9399	-7.51628	4379	2019	Lab		8.41	2019-sh1	14.98	2	4	2019-12-12	SH-2019-Az-2A-2-Mo
Azotobacter vinelandii, Mo mutant	8349	0.67	1.02	1.02	0.43	0.43	7.24284			7.24284	-2.29199	17.3918	4564	2019	Lab		8.41	2019-sh2	14.16	2	4	2019-12-17	SH-2019-Az-2B-1.-Mo
Azotobacter vinelandii, Mo mutant	8349	0.69	1.03	1.03	0.44	0.44	7.40153			7.40153	-2.12482	17.5485	4565	2019	Lab		8.41	2019-sh2	14.16	2	4	2019-12-17	SH-2019-Az-2B-1.-Mo
Azotobacter vinelandii, Mo mutant	8349	0.89	1	1	0.41	0.41	6.92546			6.92546			2523	2019	Lab		8.41	2019-sh2	14.16	2	4	2019-08-08	SH-2019-Az-2B-1-Mo
Azotobacter vinelandii, Mo mutant	8349	0.99	1.07	1.07	0.48	0.48	8.03628			8.03628			2525	2019	Lab		8.41	2019-sh2	14.16	2	4	2019-08-08	SH-2019-Az-2B-1-Mo
Azotobacter vinelandii, Mo mutant	8349	0.83	0.72	0.72	0.12	0.12	2.3235			2.3235	-7.30706		3330	2019	Lab		8.41	2019-sh2	14.16	2	4	2019-08-30	SH-2019-Az-2B-1-Mo
Azotobacter vinelandii, Mo mutant	8349	0.88	0.74	0.74	0.14	0.14	2.64087			2.64087	-6.97273		3331	2019	Lab		8.41	2019-sh2	14.16	2	4	2019-08-30	SH-2019-Az-2B-1-Mo
Azotobacter vinelandii, Mo mutant	8349	-1.03	0.4	0.4	-0.25	-0.25	-14.4975			-14.4975	-12.6565	-4.06987	4382	2019	Lab		8.41	2019-sh2	14.85	2	4	2019-12-12	SH-2019-Az-2B-1-Mo
Azotobacter vinelandii, Mo mutant	8349	-1.01	0.4	0.4	-0.25	-0.25	-14.4975			-14.4975	-12.6565	-4.06987	4383	2019	Lab		8.41	2019-sh2	14.85	2	4	2019-12-12	SH-2019-Az-2B-1-Mo
Azotobacter vinelandii, Mo mutant	8349	0.58	0.82	0.82	0.22	0.22	3.91038			3.91038	-5.63537	14.1021	4583	2019	Lab		8.41	2019-sh2	14.16	2	4	2019-12-18	SH-2019-Az-2B-1-Mo
Azotobacter vinelandii, Mo mutant	8349	1.1	1.09	1.09	0.47	0.47	-3.07191			-3.07191	-1.1218		4667	2019	Lab		8.41	2019-sh2	14.85	2	4	2019-12-19	SH-2019-Az-2B-1-Mo
Azotobacter vinelandii, Mo mutant	8349	1.12	1.1	1.1	0.48	0.48	-2.91322			-2.91322	-0.954634		4668	2019	Lab		8.41	2019-sh2	14.85	2	4	2019-12-19	SH-2019-Az-2B-1-Mo
Azotobacter vinelandii, Mo mutant	8349	0.03	0.43	0.43	-0.22	-0.22	-14.0214			-14.0214	-12.155		4745	2019	Lab		8.41	2019-sh2	14.85	2	4	2019-12-20	SH-2019-Az-2B-1-Mo
Azotobacter vinelandii, Mo mutant	8349	1	1.37	1.37	0.76	0.76	1.53006			1.53006	3.55894		4746	2019	Lab		8.41	2019-sh2	14.85	2	4	2019-12-20	SH-2019-Az-2B-1-Mo
Azotobacter vinelandii, Mo mutant	8349	1.3	0.97	0.97	0.35	0.35	-4.97617			-4.97617	-3.12783		4801	2019	Lab		8.41	2019-sh2	14.85	2	4	2019-12-20	SH-2019-Az-2B-1-Mo
Azotobacter vinelandii, Mo mutant	8349	1	1.09	1.09	0.47	0.47	-3.07191			-3.07191	-1.1218		4823	2019	Lab		8.41	2019-sh2	14.85	2	4	2019-12-21	SH-2019-Az-2B-1-Mo
Azotobacter vinelandii, Mo mutant	8349	0.99	1.04	1.04	0.42	0.42	-3.86535			-3.86535	-1.95765		4824	2019	Lab		8.41	2019-sh2	14.85	2	4	2019-12-21	SH-2019-Az-2B-1-Mo
Azotobacter vinelandii, Mo mutant	8349	1.32	1.19	1.19	0.58	0.58	-1.32634			-1.32634	0.549889		4875	2019	Lab		8.41	2019-sh2	14.85	2	4	2019-12-21	SH-2019-Az-2B-1-Mo
Azotobacter vinelandii, Mo mutant	8349	-0.22	0.44	0.44	-0.21	-0.21	-13.8627			-13.8627	-11.9878		4905	2019	Lab		8.41	2019-sh2	14.85	2	4	2019-12-22	SH-2019-Az-2B-1-Mo
Azotobacter vinelandii, Mo mutant	8349	0.23	0.3	0.3	-0.35	-0.35	-16.0844			-16.0844	-14.3282		4954	2019	Lab		8.41	2019-sh2	14.85	2	4	2019-12-22	SH-2019-Az-2B-1-Mo
Azotobacter vinelandii, Mo mutant	8349	-0.87	0.6	0.6	-0.01	-0.01	0.260548			0.260548	-9.3131		4316	2019	Lab		8.41	2019-sh2	14.16	2	4	2019-12-11	SH-2019-Az-2B-2-Mo
Azotobacter vinelandii, Mo mutant	8349	-0.97	0.5	0.5	-0.11	-0.11	-1.32634			-1.32634	-10.9848		4317	2019	Lab		8.41	2019-sh2	14.16	2	4	2019-12-11	SH-2019-Az-2B-2-Mo
Azotobacter vinelandii, Mo mutant	8582	1.44	1.48	1.48	0.88	0.88	8.19497			8.19497			2527	2019	Lab		8.41	2019-sh1	14.55	2	4	2019-08-08	SH-2019-Az-3A-1-Mo
Azotobacter vinelandii, Mo mutant	8582	1.56	1.57	1.57	0.97	0.97	9.62316			9.62316			2529	2019	Lab		8.41	2019-sh1	14.55	2	4	2019-08-08	SH-2019-Az-3A-1-Mo
Azotobacter vinelandii, Mo mutant	8582	1.41	1.25	1.25	0.64	0.64	4.38645			4.38645	1.25757		3332	2019	Lab		8.41	2019-sh1	14.55	2	4	2019-08-30	SH-2019-Az-3A-1-Mo
Azotobacter vinelandii, Mo mutant	8582	1.52	1.34	1.34	0.73	0.73	5.81464			5.81464	2.76404		3333	2019	Lab		8.41	2019-sh1	14.55	2	4	2019-08-30	SH-2019-Az-3A-1-Mo
Azotobacter vinelandii, Mo mutant	8582	-0.73	0.8	0.8	0.16	0.16	-3.2306			-3.2306	-6.27476		4318	2019	Lab		8.41	2019-sh1	14.55	2	4	2019-12-11	SH-2019-Az-3A-1-Mo
Azotobacter vinelandii, Mo mutant	8582	-0.71	0.8	0.8	0.16	0.16	-3.2306			-3.2306	-6.27476		4319	2019	Lab		8.41	2019-sh1	14.55	2	4	2019-12-11	SH-2019-Az-3A-1-Mo
Azotobacter vinelandii, Mo mutant	8582	-0.26	1.2	1.2	0.56	0.56	-3.70666			-3.70666	0.420648	6.58266	4384	2019	Lab		8.41	2019-sh1	14.98	2	4	2019-12-12	SH-2019-Az-3A-2-Mo
Azotobacter vinelandii, Mo mutant	8582	-0.71	0.8	0.8	0.14	0.14	-10.3716			-10.3716	-6.27476	0.00315485	4385	2019	Lab		8.41	2019-sh1	14.98	2	4	2019-12-12	SH-2019-Az-3A-2-Mo
Azotobacter vinelandii, Mo mutant	680	0.527	1.274	1.25475		1.25475	-2.83007		-2.83007				9746	2022	Lab		7.80022	2022-sh1		1	1	2022-07-27	SH-2022-Mo1A
Azotobacter vinelandii, Mo mutant	852	0.566	1.41871	1.4037		1.4037	-0.197351		-0.197351				9460	2022	Lab		7.80022	2022-sh1		1	1	07/21/2022	SH-2022-Mo2A
Azotobacter vinelandii, Mo mutant	614	0.773	1.34043	1.31932		1.31932	-1.6888		-1.6888				9430	2022	Lab		7.80022	2022-sh1		1	1	07/20/2022	SH-2022-Mo3A
Azotobacter vinelandii, Mo mutant	614	0.869	1.49314	1.47253		1.47253	1.01927		1.01927				9435	2022	Lab		7.80022	2022-sh1		1	1	07/20/2022	SH-2022-Mo3A
Azotobacter vinelandii, Mo mutant	614	0.694	1.64414	1.62402		1.62402	3.69695		3.69695				9456	2022	Lab		7.80022	2022-sh1		1	1	07/21/2022	SH-2022-Mo3A
Azotobacter vinelandii, Mo mutant	11733	0.93	1.65	1.65	0.810455	0.81	-7.62236				-7.62236		8163	2019	Lab		8.41	2019-sh1	14.55	3	2	2021-10-05	SH-Az-2A-2-Mo
Azotobacter vinelandii, Mo mutant	11733	1.08	1.62	1.62	0.778503	0.78	-8.15173				-8.15173		8122	2019	Lab		8.41	2019-sh1	14.55	3	2	2021-10-05	SH-Az-Mo-2A-2
Azotobacter vinelandii, Mo mutant	11733	1.31	1.46	1.46	0.60809	0.61	-10.975				-10.975		8187	2019	Lab		8.41	2019-sh1	14.55	3	2	2021-10-06	SH-Az-Mo-2A-2
Azotobacter vinelandii, Mo mutant	11733	0.63	1.51	1.51	0.661344	0.66	-10.0927				-10.0927		8196	2019	Lab		8.41	2019-sh1	14.55	3	2	2021-10-06	SH-Az-Mo-2A-2
Azotobacter vinelandii, Mo mutant	8349	0.86	1.26	1.26	0.68097	0.68	-9.93375				-9.93375		8115	2019	Lab		8.41	2019-sh2	14.16	3	2	2021-10-05	SH-Az-Mo-2B-2
Azotobacter vinelandii, V mutant	120	6.4	6.8	6.74		6.74	92.6991		92.6991		91.0138		8114	2021	Lab		10.559	2021-NH		1	1	2021-10-05	EH-2021-V-2
Azotobacter vinelandii, V mutant	120	6.33	7.1	7.04		7.04	97.9265		97.9265		95.984		8195	2021	Lab		10.559	2021-NH		1	1	2021-10-06	EH-2021-V-2
Azotobacter vinelandii, V mutant	120	5.63	7.54	7.49		7.49	105.768		105.768		103.439		8287	2021	Lab		10.559	2021-NH		1	1	2021-10-07	EH-2021-V-2
Azotobacter vinelandii, V mutant	120	6.26	7.14	7.08		7.08	98.6235		98.6235		96.6467		8326	2021	Lab		10.559	2021-NH		1	1	2021-10-07	EH-2021-V-2
Azotobacter vinelandii, V mutant	120	6.74	7.29	7.23		7.23	101.237		101.237		99.1318		8500	2021	Lab		10.559	2021-NH		1	1	2021-10-13	EH-2021-V-2
Azotobacter vinelandii, V mutant	120	5.49	7.49	7.44		7.44	104.896		104.896		102.611		8598	2021	Lab		10.559	2021-NH		1	1	2021-10-14	EH-2021-V-2
Azotobacter vinelandii, V mutant	120	7.12	7.51	7.46		7.46	105.245		105.245		102.942		8690	2021	Lab		10.559	2021-NH		1	1	2021-10-19	EH-2021-V-2
Azotobacter vinelandii, V mutant	143	5.87	7.15	7.1		7.1	98.9719		98.9719		96.978		8783	2021	Lab		10.559	2021-NH		1	1	2021-10-20	EH-2021-V-3
Azotobacter vinelandii, V mutant	143	6.98	6.98	6.93		6.93	96.0098		96.0098		94.1616		8908	2021	Lab		10.559	2021-NH		1	1	2021-10-26	EH-2021-V-3
Azotobacter vinelandii, V mutant	577	5.12	9.65	9.65		9.65	146.169					146.169	4429	2017	Lab		8.41	2017-kvb-?	14.92	4	5	2019-12-13	KVB 15
Azotobacter vinelandii, V mutant	555	8.57	8.39	8.39		8.39	126.039					126.039	4444	2017	Lab		8.41	2017-kvb-?	14.92	4	5	2019-12-13	KVB 22
Azotobacter vinelandii, V mutant	1631	9.05	8.81	8.81		8.81	132.749					132.749	4609	2017	Lab		8.41	2017-kvb-?	14.92	4	5	2019-12-18	KVB 35
Azotobacter vinelandii, V mutant	1696	9.47	9.02	9.02		9.02	136.104					136.104	4613	2017	Lab		8.41	2017-kvb-?	14.92	4	5	2019-12-18	KVB 37
Azotobacter vinelandii, V mutant	1474	9.02	8.59	8.59		8.59	129.234					129.234	4614	2017	Lab		8.41	2017-kvb-?	14.92	4	5	2019-12-18	KVB 39
Azotobacter vinelandii, V mutant	1468	8.84	8.43	8.43		8.43	126.678					126.678	4616	2017	Lab		8.41	2017-kvb-?	14.92	4	5	2019-12-18	KVB 41
Azotobacter vinelandii, V mutant	671	6.87	8.04	8.04		8.04	120.447					120.447	4417	2017	Lab		8.41	2017-kvb-?	14.92	4	5	2019-12-12	KVB 8
Azotobacter vinelandii, V mutant	1184	6.92	6.86	6.86		6.86	109.279			109.279			2537	2019	Lab		8.41	2019-sh2	14.16	2	4	2019-08-08	SH-2019-Az-5A-1-V
Azotobacter vinelandii, V mutant	1184	7.1	7.03	7.03		7.03	111.977			111.977			2539	2019	Lab		8.41	2019-sh2	14.16	2	4	2019-08-08	SH-2019-Az-5A-1-V
Azotobacter vinelandii, V mutant	1184	7.15	7.12	7.12		7.12	113.405			113.405			2553	2019	Lab		8.41	2019-sh2	14.16	2	4	2019-08-08	SH-2019-Az-5A-1-V
Azotobacter vinelandii, V mutant	1184	7.03	6.97	6.97		6.97	111.025			111.025			2555	2019	Lab		8.41	2019-sh2	14.16	2	4	2019-08-08	SH-2019-Az-5A-1-V
Azotobacter vinelandii, V mutant	1184	7.01	6.88	6.88		6.88	109.597			109.597			2575	2019	Lab		8.41	2019-sh2	14.16	2	4	2019-08-08	SH-2019-Az-5A-1-V
Azotobacter vinelandii, V mutant	1184	7.14	7.13	7.13		7.13	113.564			113.564	105.443		3001	2019	Lab		8.41	2019-sh2	14.16	2	4	2019-08-20	SH-2019-Az-5A-1-V
Azotobacter vinelandii, V mutant	1184	6.57	7.05	7.05		7.05	112.295			112.295	104.163		3179	2019	Lab		8.41	2019-sh2	14.16	2	4	2019-08-22	SH-2019-Az-5A-1-V
Azotobacter vinelandii, V mutant	1184	7.46	6.97	6.97		6.97	111.025			111.025	102.883		3276	2019	Lab		8.41	2019-sh2	14.16	2	4	2019-08-30	SH-2019-Az-5A-1-V
Azotobacter vinelandii, V mutant	1184	7.48	7	7		7	111.501			111.501	103.363		3278	2019	Lab		8.41	2019-sh2	14.16	2	4	2019-08-30	SH-2019-Az-5A-1-V
Azotobacter vinelandii, V mutant	1184	7.38	7.17	7.17		7.17	114.199			114.199	106.083		3334	2019	Lab		8.41	2019-sh2	14.16	2	4	2019-08-30	SH-2019-Az-5A-1-V
Azotobacter vinelandii, V mutant	1184	7.5	7.24	7.24		7.24	115.31			115.31	107.203		3499	2019	Lab		8.41	2019-sh2	14.16	2	4	2019-09-05	SH-2019-Az-5A-1-V
Azotobacter vinelandii, V mutant	1184	7.22	7	7		7	111.501			111.501	103.363		3501	2019	Lab		8.41	2019-sh2	14.16	2	4	2019-09-05	SH-2019-Az-5A-1-V
Azotobacter vinelandii, V mutant	1184	7.03	6.71	6.71		6.71	106.899			106.899	98.7232		3768	2019	Lab		8.41	2019-sh2	14.16	2	4	2019-10-24	SH-2019-Az-5A-1-V
Azotobacter vinelandii, V mutant	1184	6.98	6.62	6.62		6.62	105.471			105.471	97.2833		3769	2019	Lab		8.41	2019-sh2	14.16	2	4	2019-10-24	SH-2019-Az-5A-1-V
Azotobacter vinelandii, V mutant	1184	6.99	6.6	6.6		6.6	105.154			105.154	96.9634		3770	2019	Lab		8.41	2019-sh2	14.16	2	4	2019-10-24	SH-2019-Az-5A-1-V
Azotobacter vinelandii, V mutant	1184	6.85	6.78	6.78		6.78	108.01			108.01	99.8432		3883	2019	Lab		8.41	2019-sh2	14.16	2	4	2019-11-13	SH-2019-Az-5A-1-V
Azotobacter vinelandii, V mutant	1184	6.79	6.71	6.71		6.71	106.899			106.899	98.7232		3884	2019	Lab		8.41	2019-sh2	14.16	2	4	2019-11-13	SH-2019-Az-5A-1-V
Azotobacter vinelandii, V mutant	1184	7.24	6.87	6.87		6.87	109.438			109.438	101.283		3968	2019	Lab		8.41	2019-sh2	14.16	2	4	2019-11-14	SH-2019-Az-5A-1-V
Azotobacter vinelandii, V mutant	1184	7.06	6.68	6.68		6.68	106.423			106.423	98.2433		3969	2019	Lab		8.41	2019-sh2	14.16	2	4	2019-11-14	SH-2019-Az-5A-1-V
Azotobacter vinelandii, V mutant	1184	6.23	6.91	6.91		6.91	110.073			110.073	101.923		4122	2019	Lab		8.41	2019-sh2	14.16	2	4	2019-12-05	SH-2019-Az-5A-1-V
Azotobacter vinelandii, V mutant	1184	5.32	6.8	6.8		6.8	108.327			108.327	100.163		4291	2019	Lab		8.41	2019-sh2	14.16	2	4	2019-12-11	SH-2019-Az-5A-1-V
Azotobacter vinelandii, V mutant	1184	5.28	6.8	6.8		6.8	108.327			108.327	100.163		4312	2019	Lab		8.41	2019-sh2	14.16	2	4	2019-12-11	SH-2019-Az-5A-1-V
Azotobacter vinelandii, V mutant	1184	5.21	6.8	6.8		6.8	108.327			108.327	100.163		4313	2019	Lab		8.41	2019-sh2	14.16	2	4	2019-12-11	SH-2019-Az-5A-1-V
Azotobacter vinelandii, V mutant	1184	5.18	6.6	6.6		6.6	94.2041			94.2041	96.9634	97.4415	4376	2019	Lab		8.41	2019-sh2	14.85	2	4	2019-12-12	SH-2019-Az-5A-2-V
Azotobacter vinelandii, V mutant	1184	5.06	6.5	6.5		6.5	92.6172			92.6172	95.3635	95.8438	4377	2019	Lab		8.41	2019-sh2	14.85	2	4	2019-12-12	SH-2019-Az-5A-2-V
Azotobacter vinelandii, V mutant	1417	7.01	6.94	6.94		6.94	110.549			110.549			2541	2019	Lab		8.41	2019-sh2	14.16	2	4	2019-08-08	SH-2019-Az-5B-1-V
Azotobacter vinelandii, V mutant	1417	7.04	6.98	6.98		6.98	111.184			111.184			2543	2019	Lab		8.41	2019-sh2	14.16	2	4	2019-08-08	SH-2019-Az-5B-1-V
Azotobacter vinelandii, V mutant	1417	7.23	7	7		7	111.501			111.501	103.363		3336	2019	Lab		8.41	2019-sh2	14.16	2	4	2019-08-30	SH-2019-Az-5B-1-V
Azotobacter vinelandii, V mutant	1417	7.09	6.83	6.83		6.83	108.803			108.803	100.643		3338	2019	Lab		8.41	2019-sh2	14.16	2	4	2019-08-30	SH-2019-Az-5B-1-V
Azotobacter vinelandii, V mutant	1417	5.34	6.9	6.9		6.9	109.914			109.914	101.763		4320	2019	Lab		8.41	2019-sh2	14.16	2	4	2019-12-11	SH-2019-Az-5B-1-V
Azotobacter vinelandii, V mutant	1417	5.3	6.8	6.8		6.8	108.327			108.327	100.163		4323	2019	Lab		8.41	2019-sh2	14.16	2	4	2019-12-11	SH-2019-Az-5B-1-V
Azotobacter vinelandii, V mutant	1417	6.59	6.94	6.94		6.94	110.549			110.549	102.403	102.873	4566	2019	Lab		8.41	2019-sh2	14.16	2	4	2019-12-17	SH-2019-Az-5B-1-V
Azotobacter vinelandii, V mutant	1417	6.75	7.1	7.1		7.1	113.088			113.088	104.963	105.43	4567	2019	Lab		8.41	2019-sh2	14.16	2	4	2019-12-17	SH-2019-Az-5B-1-V
Azotobacter vinelandii, V mutant	1417	7.1	7.34	7.34		7.34	116.897			116.897	108.802	109.264	4578	2019	Lab		8.41	2019-sh2	14.16	2	4	2019-12-18	SH-2019-Az-5B-1-V
Azotobacter vinelandii, V mutant	1417	7.09	7.33	7.33		7.33	116.738			116.738	108.642	109.104	4579	2019	Lab		8.41	2019-sh2	14.16	2	4	2019-12-18	SH-2019-Az-5B-1-V
Azotobacter vinelandii, V mutant	1417	7.26	6.93	6.93		6.93	99.4408			99.4408	102.243	102.714	4622	2019	Lab		8.41	2019-sh2	14.85	2	4	2019-12-18	SH-2019-Az-5B-1-V
Azotobacter vinelandii, V mutant	1417	7.36	7.37	7.37		7.37	106.423			106.423	109.282		4666	2019	Lab		8.41	2019-sh2	14.85	2	4	2019-12-19	SH-2019-Az-5B-1-V
Azotobacter vinelandii, V mutant	1417	6.57	6.33	6.33		6.33	89.9195			89.9195	92.6437		4723	2019	Lab		8.41	2019-sh2	14.85	2	4	2019-12-19	SH-2019-Az-5B-1-V
Azotobacter vinelandii, V mutant	1417	7.3	7	7		7	100.552			100.552	103.363		4800	2019	Lab		8.41	2019-sh2	14.85	2	4	2019-12-20	SH-2019-Az-5B-1-V
Azotobacter vinelandii, V mutant	1417	7.42	7.42	7.42		7.42	107.217			107.217	110.082		4825	2019	Lab		8.41	2019-sh2	14.85	2	4	2019-12-21	SH-2019-Az-5B-1-V
Azotobacter vinelandii, V mutant	1417	7.38	7.34	7.34		7.34	105.947			105.947	108.802		4826	2019	Lab		8.41	2019-sh2	14.85	2	4	2019-12-21	SH-2019-Az-5B-1-V
Azotobacter vinelandii, V mutant	1417	6.51	6.4	6.4		6.4	91.0303			91.0303	93.7636		4876	2019	Lab		8.41	2019-sh2	14.85	2	4	2019-12-21	SH-2019-Az-5B-1-V
Azotobacter vinelandii, V mutant	1417	7.3	7.55	7.55		7.55	109.279			109.279	112.162		4955	2019	Lab		8.41	2019-sh2	14.85	2	4	2019-12-22	SH-2019-Az-5B-1-V
Azotobacter vinelandii, V mutant	1417	5.17	6.6	6.6		6.6	94.2041			94.2041	96.9634	97.4415	4374	2019	Lab		8.41	2019-sh2	14.85	2	4	2019-12-12	SH-2019-Az-5B-2-V
Azotobacter vinelandii, V mutant	1417	5.53	7	7		7	100.552			100.552	103.363	103.832	4375	2019	Lab		8.41	2019-sh2	14.85	2	4	2019-12-12	SH-2019-Az-5B-2-V
Azotobacter vinelandii, V mutant	1287	7.11	7.12	7.12		7.12	113.405			113.405			2549	2019	Lab		8.41	2019-sh2	14.16	2	4	2019-08-08	SH-2019-Az-6A-1-V
Azotobacter vinelandii, V mutant	1287	7.19	7.17	7.17		7.17	114.199			114.199			2551	2019	Lab		8.41	2019-sh2	14.16	2	4	2019-08-08	SH-2019-Az-6A-1-V
Azotobacter vinelandii, V mutant	1287	6.97	6.69	6.69		6.69	106.582			106.582	98.4033		3340	2019	Lab		8.41	2019-sh2	14.16	2	4	2019-08-30	SH-2019-Az-6A-1-V
Azotobacter vinelandii, V mutant	1287	7.2	6.91	6.91		6.91	110.073			110.073	101.923		3342	2019	Lab		8.41	2019-sh2	14.16	2	4	2019-08-30	SH-2019-Az-6A-1-V
Azotobacter vinelandii, V mutant	1287	5.3	6.8	6.8		6.8	108.327			108.327	100.163		4324	2019	Lab		8.41	2019-sh2	14.16	2	4	2019-12-11	SH-2019-Az-6A-1-V
Azotobacter vinelandii, V mutant	1287	5.22	6.7	6.7		6.7	106.74			106.74	98.5633		4325	2019	Lab		8.41	2019-sh2	14.16	2	4	2019-12-11	SH-2019-Az-6A-1-V
Azotobacter vinelandii, V mutant	1287	5.27	6.8	6.8		6.8	97.3778			97.3778	100.163	100.637	4386	2019	Lab		8.41	2019-sh2	14.85	2	4	2019-12-12	SH-2019-Az-6A-2-V
Azotobacter vinelandii, V mutant	1287	4.78	6.4	6.4		6.4	91.0303			91.0303	93.7636	94.2462	4387	2019	Lab		8.41	2019-sh2	14.85	2	4	2019-12-12	SH-2019-Az-6A-2-V
Azotobacter vinelandii, V mutant	221	6.425	7.01071	7.0035		7.0035	98.7801		98.7801				9432	2022	Lab		7.80022	2022-sh1		1	1	07/20/2022	SH-2022-V3A
Azotobacter vinelandii, V mutant	221	6.362	6.96329	6.95564		6.95564	97.9341		97.9341				9436	2022	Lab		7.80022	2022-sh1		1	1	07/20/2022	SH-2022-V3A
Azotobacter vinelandii, V mutant	221	6.442	7.29743	7.29284		7.29284	103.894		103.894				9458	2022	Lab		7.80022	2022-sh1		1	1	07/21/2022	SH-2022-V3A
Azotobacter vinelandii, V mutant	221	6.377	7.045	7.0381		7.0381	99.3916		99.3916				9752	2022	Lab		7.80022	2022-sh1		1	1	2022-07-27	SH-2022-V3A
Azotobacter vinelandii, V mutant	1184	6.98	7.7	7.7		7.7	106.918				106.918		8162	2019	Lab		8.41	2019-sh2	14.16	3	2	2021-10-05	SH-Az-5A-2-V
Azotobacter vinelandii, V mutant	1417	7.28	7.7	7.7		7.7	106.918				106.918		8111	2019	Lab		8.41	2019-sh2	14.16	3	2	2021-10-05	SH-Az-V-5B-2
Azotobacter vinelandii, V mutant	1417	6.66	7.08	7.08		7.08	96.6467				96.6467		8117	2019	Lab		8.41	2019-sh2	14.16	3	2	2021-10-05	SH-Az-V-5B-2
Azotobacter vinelandii, V mutant	1417	7.3	7.46	7.46		7.46	102.942				102.942		8188	2019	Lab		8.41	2019-sh2	14.16	3	2	2021-10-06	SH-AZ-V-5B-2
Azotobacter vinelandii, V mutant	1417	5.93	7.67	7.67		7.67	106.421				106.421		8285	2019	Lab		8.41	2019-sh2	14.16	3	2	2021-10-07	SH-Az-V-5B-2
Azotobacter vinelandii, V mutant	120	7.84	8.88	8.85		8.85	125.971				125.971		8925	2021	Lab		10.559	2021-NH		3	2	2021-10-26	V-EH-1
Azotobacter vinelandii, V mutant	120	7.91	9.38	9.36		9.36	134.42				134.42		8592	2021	Lab		10.559	2021-NH		3	2	2021-10-14	V-EH-2
Leaf Litter	11	2.48	4.4	3.03		3.03	28.0537		28.0537				8294	2021	Mount Moosilauke, NH	x	10.559	2021-NH		1	1	2021-10-07	EH-2021-NH-20
Leaf Litter	10	5.75	7.64	6.91		6.91	95.6613		95.6613				8295	2021	Mount Moosilauke, NH	x	10.559	2021-NH		1	1	2021-10-07	EH-2021-NH-29
Leaf Litter	10	7.51	7.58	6.84		6.84	94.4415		94.4415				8910	2021	Mount Moosilauke, NH	x	10.559	2021-NH		1	1	2021-10-26	EH-2021-NH-29
Leaf Litter	73	1.86	2.35	2.12		2.12	12.1972		12.1972				8120	2021	Mount Moosilauke, NH		10.559	2021-NH		1	1	2021-10-05	EH-2021-NH-46
Leaf Litter	59	0.68	2.51	2.23		2.23	14.114		14.114				8789	2021	Mount Moosilauke, NH		10.559	2021-NH		1	1	2021-10-20	EH-2021-NH-47
Leaf Litter	31	1.64	3.05	2.53		2.53	19.3413		19.3413				8214	2021	Mount Moosilauke, NH	x	10.559	2021-NH		1	1	2021-10-06	EH-2021-NH-55
Leaf Litter	29	2.62	3.93	3.44		3.44	35.1978		35.1978				8216	2021	Mount Moosilauke, NH	x	10.559	2021-NH		1	1	2021-10-06	EH-2021-NH-56
Leaf Litter	86	2.23	2.85	2.72		2.72	24.4129				24.4129		8128	2021	Watershed Institute, NJ		8.41	2021-eh2	14.92	3	2	2021-10-05	EH-2021-WS-58
Leaf Litter	56	2.46	4.29	4.14		4.14	47.9386				47.9386		8205	2021	Watershed Institute, NJ		8.41	2021-eh2	14.92	3	2	2021-10-06	EH-2021-WS-59
Leaf Litter	23	12.2	12.37	12.75		12.75	195.356				195.356		3141	2019	Stony Ford, NJ		8.41	2019-ez-?	14.92	3	3	2019-08-22	EZ-2019-7-10-5
Leaf Litter	27	4.91	4.94	4.66		4.66	65.9257				65.9257		3148	2019	Stony Ford, NJ		8.41	2019-ez-?	14.92	3	3	2019-08-22	EZ-2019-7-11-4
Leaf Litter	26	6.49	6.37	6.2		6.2	90.5639				90.5639		3151	2019	Stony Ford, NJ		8.41	2019-ez-?	14.92	3	3	2019-08-22	EZ-2019-7-11-7
Leaf Litter	11	2.28	2.43	1.05		1.05	-2.57882			-2.57882			4718	2019	IAS Woods, NJ	x	8.662	2019-ez-c	15.42	2	3	2019-12-19	EZ-2019-7-25-10
Leaf Litter	12	1.59	1.5	0.07		0.07	-18.1213			-18.1213			4721	2019	IAS Woods, NJ	x	8.662	2019-ez-c	15.42	2	3	2019-12-19	EZ-2019-7-25-13
Leaf Litter	5	5.06	4.83	2.28		2.28	16.9286			16.9286			4791	2019	IAS Woods, NJ	x	8.662	2019-ez-c	15.42	2	3	2019-12-20	EZ-2019-7-25-15
Leaf Litter	6	3.3	2.86	-0.04		-0.04	-19.8659			-19.8659			4711	2019	IAS Woods, NJ	x	8.662	2019-ez-c	15.42	2	3	2019-12-19	EZ-2019-7-25-2
Leaf Litter	10	3.71	3.71	2.47		2.47	19.942			19.942			4735	2019	IAS Woods, NJ	x	8.662	2019-ez-c	15.42	2	3	2019-12-20	EZ-2019-7-25-24
Leaf Litter	5	4.6	4.39	1.54		1.54	5.19243			5.19243			4792	2019	IAS Woods, NJ	x	8.662	2019-ez-c	15.42	2	3	2019-12-20	EZ-2019-7-25-26
Leaf Litter	28	1.3	1.54	0.99		0.99	-3.53041			-3.53041			4749	2019	IAS Woods, NJ	x	8.662	2019-ez-c	15.42	2	3	2019-12-20	EZ-2019-7-25-29
Leaf Litter	8	3.23	2.76	0.79		0.79	-6.70235			-6.70235			4712	2019	IAS Woods, NJ		8.662	2019-ez-c	15.42	2	3	2019-12-19	EZ-2019-7-25-3
Leaf Litter	18	1.39	1.52	0.63		0.63	-9.2399			-9.2399			4750	2019	IAS Woods, NJ	x	8.662	2019-ez-c	15.42	2	3	2019-12-20	EZ-2019-7-25-36
Leaf Litter	9	2.45	2.39	0.6		0.6	-9.71569			-9.71569			4753	2019	IAS Woods, NJ	x	8.662	2019-ez-c	15.42	2	3	2019-12-20	EZ-2019-7-25-37
Leaf Litter	16	1.57	1.96	1		1	-3.37181			-3.37181			4715	2019	IAS Woods, NJ		8.662	2019-ez-c	15.42	2	3	2019-12-19	EZ-2019-7-25-4
Leaf Litter	18	1.88	2.2	1.39		1.39	2.81348			2.81348			4716	2019	IAS Woods, NJ		8.662	2019-ez-c	15.42	2	3	2019-12-19	EZ-2019-7-25-5
Leaf Litter	19	1.44	1.68	0.86		0.86	-5.59217			-5.59217			4717	2019	IAS Woods, NJ		8.662	2019-ez-c	15.42	2	3	2019-12-19	EZ-2019-7-25-8
Leaf Litter	23	4.42	4.59	4.23		4.23	59.0462				59.0462		3130	2019	Stony Ford, NJ		8.41	2019-ez-?	14.92	3	3	2019-08-22	EZ-2019-7-4-2
Leaf Litter	34	4.64	4.81	4.58		4.58	64.6458				64.6458		3133	2019	Stony Ford, NJ		8.41	2019-ez-?	14.92	3	3	2019-08-22	EZ-2019-7-4-3
Leaf Litter	66	4.06	3.98	3.84		3.84	52.8067				52.8067		3089	2019	Stony Ford, NJ		8.41	2019-ez-?	14.92	3	3	2019-08-20	EZ-2019-7-4-4
Leaf Litter	30	5.45	5.61	5.41		5.41	77.9248				77.9248		3138	2019	Stony Ford, NJ		8.41	2019-ez-?	14.92	3	3	2019-08-22	EZ-2019-7-5-4
Leaf Litter	94	4.41	4.34	4.25		4.25	59.3662				59.3662		3086	2019	Stony Ford, NJ		8.41	2019-ez-?	14.92	3	3	2019-08-20	EZ-2019-7-5-6
Leaf Litter	137	4.63	4.52	4.46		4.46	62.7259				62.7259		3078	2019	Stony Ford, NJ		8.41	2019-ez-?	14.92	3	3	2019-08-20	EZ-2019-7-5-8
Lichens	777	0.67	1.42	1.4		1.4	-0.348493		-0.348493				8241	2021	Mount Moosilauke, NH		10.559	2021-NH		1	1	2021-10-06	RD-2021-NH-10
Lichens	920	0.67	1.37	1.35		1.35	-1.21972		-1.21972				8242	2021	Mount Moosilauke, NH		10.559	2021-NH		1	1	2021-10-06	RD-2021-NH-11
Lichens	412	0.72	1.37	1.33		1.33	-1.56822		-1.56822				8243	2021	Mount Moosilauke, NH		10.559	2021-NH		1	1	2021-10-06	RD-2021-NH-12
Lichens	960	1.16	1.76	1.74		1.74	5.57588		5.57588				8244	2021	Mount Moosilauke, NH		10.559	2021-NH		1	1	2021-10-06	RD-2021-NH-13
Lichens	554	0.98	1.54	1.51		1.51	1.56822		1.56822				8245	2021	Mount Moosilauke, NH		10.559	2021-NH		1	1	2021-10-06	RD-2021-NH-14
Lichens	454	0.16	0.95	0.91		0.91	-8.88657		-8.88657				8240	2021	Mount Moosilauke, NH		10.559	2021-NH		1	1	2021-10-06	RD-2021-NH-6
Moss	26	2.72	2.53	2.2		2.2	26.5686				26.5686		4683	2019	IAS Woods, NJ	x	6.454	2019-ez-july31	14.92	3	3	2019-12-19	EZ-2019-8-1-11
Moss	108	2.62	2.52	2.45		2.45	30.5683				30.5683		3073	2019	IAS Woods, NJ		6.454	2019-ez-july31	14.92	3	3	2019-08-20	EZ-2019-8-1-12
Moss	10	3.24	3.05	2.2		2.2	26.5686				26.5686		4684	2019	IAS Woods, NJ	x	6.454	2019-ez-july31	14.92	3	3	2019-12-19	EZ-2019-8-1-13
Moss	5	4.78	4.5	3.2		3.2	42.5674				42.5674		4868	2019	IAS Woods, NJ	x	6.454	2019-ez-july31	14.92	3	3	2019-12-21	EZ-2019-8-1-14
Moss	5	5.62	5.77	5.31		5.31	76.3249				76.3249		4879	2019	IAS Woods, NJ	x	6.454	2019-ez-july31	14.92	3	3	2019-12-21	EZ-2019-8-1-16
Moss	5	6.95	6.71	6.88		6.88	101.443				101.443		4870	2019	IAS Woods, NJ	x	6.454	2019-ez-july31	14.92	3	3	2019-12-21	EZ-2019-8-1-17
Moss	5	5.57	5.31	4.55		4.55	64.1658				64.1658		4869	2019	IAS Woods, NJ	x	6.454	2019-ez-july31	14.92	3	3	2019-12-21	EZ-2019-8-1-18
Moss	6	5.02	4.82	4		4	55.3665				55.3665		4685	2019	IAS Woods, NJ	x	6.454	2019-ez-july31	14.92	3	3	2019-12-19	EZ-2019-8-1-19
Moss	200	3.41	3.34	3.31		3.31	44.3273				44.3273		3019	2019	IAS Woods, NJ		6.454	2019-ez-july31	14.92	3	3	2019-08-20	EZ-2019-8-1-21
Moss	7	7.13	6.98	7.19		7.19	106.403				106.403		4689	2019	IAS Woods, NJ	x	6.454	2019-ez-july31	14.92	3	3	2019-12-19	EZ-2019-8-1-22
Moss	5	7.31	7.45	8.11		8.11	121.122				121.122		4881	2019	IAS Woods, NJ	x	6.454	2019-ez-july31	14.92	3	3	2019-12-21	EZ-2019-8-1-23
Moss	5	4.69	4.5	3.2		3.2	42.5674				42.5674		4872	2019	IAS Woods, NJ	x	6.454	2019-ez-july31	14.92	3	3	2019-12-21	EZ-2019-8-1-25
Moss	30	14.99	14.77	15.36		15.36	237.113				237.113		4691	2019	IAS Woods, NJ	?	6.454	2019-ez-july31	14.92	3	3	2019-12-19	EZ-2019-8-1-26	possible leak in vial?, chromatography looks normal
Moss	9	5.37	5.11	4.73		4.73	67.0456				67.0456		4692	2019	IAS Woods, NJ	x	6.454	2019-ez-july31	14.92	3	3	2019-12-19	EZ-2019-8-1-27
Moss	34	2.64	2.35	2.09		2.09	24.8088				24.8088		4693	2019	IAS Woods, NJ		6.454	2019-ez-july31	14.92	3	3	2019-12-19	EZ-2019-8-1-30
Moss	5	6.45	6.59	6.68		6.68	98.2433				98.2433		4882	2019	IAS Woods, NJ	x	6.454	2019-ez-july31	14.92	3	3	2019-12-21	EZ-2019-8-1-31
Moss	7	5.25	4.92	4.31		4.31	60.3261				60.3261		4694	2019	IAS Woods, NJ	x	6.454	2019-ez-july31	14.92	3	3	2019-12-19	EZ-2019-8-1-32
Moss	9	3.39	3.2	2.27		2.27	27.6886				27.6886		4682	2019	IAS Woods, NJ	x	6.454	2019-ez-july31	14.92	3	3	2019-12-19	EZ-2019-8-1-5
Moss	13	3.71	3.72	3.22		3.22	42.8874				42.8874		4662	2019	IAS Woods, NJ	x	6.454	2019-ez-july31	14.92	3	3	2019-12-19	EZ-2019-8-1-7
Moss	7	4.11	4.08	3.13		3.13	41.4475				41.4475		4663	2019	IAS Woods, NJ	x	6.454	2019-ez-july31	14.92	3	3	2019-12-19	EZ-2019-8-1-8
Moss	5	4.31	4.46	3.13		3.13	41.4475				41.4475		4883	2019	IAS Woods, NJ		6.454	2019-ez-july31	14.92	3	3	2019-12-21	EZ-2019-8-1-9
Moss	7	7.14	6.95	7.15		7.15	105.763				105.763		4793	2019	IAS Woods, NJ	x	6.454	2019-ez-july31	14.92	3	3	2019-12-20	EZ-2019-8-2-1
Moss	7	1.74	1.58	-0.37		-0.37	-14.5483				-14.5483		4794	2019	IAS Woods, NJ	x	6.454	2019-ez-july31	14.92	3	3	2019-12-20	EZ-2019-8-2-3
Moss	8	4.3	4.02	3.21		3.21	42.7274				42.7274		4789	2019	IAS Woods, NJ	x	6.454	2019-ez-july31	14.92	3	3	2019-12-20	EZ-2019-8-2-7
Moss	19	6.9	8.25	8.23		8.23	123.041				123.041		4490	2019	Stony Ford, NJ		8.41	2019-ez-?	14.92	3	3	2019-12-13	RD-2019-12
Moss	33	6.34	7.61	7.56		7.56	112.322				112.322		4488	2019	Stony Ford, NJ		8.41	2019-ez-?	14.92	3	3	2019-12-13	RD-2019-14
Moss	155	5.8	6.92	6.9		6.9	101.763				101.763		4484	2019	Stony Ford, NJ		8.41	2019-ez-?		3	3	2019-12-13	RD-2019-2
Moss	120	6.73	7.4	7.38		7.38	109.442				109.442		4359	2019	Stony Ford, NJ		8.41	2019-ez-?	14.92	3	3	2019-12-11	RD-2019-4
Moss	120	6.3	7.46	7.44		7.44	110.402				110.402		4485	2019	Stony Ford, NJ		8.41	2019-ez-?	14.92	3	3	2019-12-13	RD-2019-4
Moss	110	6.73	7.93	7.92		7.92	118.082				118.082		4486	2019	Stony Ford, NJ		8.41	2019-ez-?	14.92	3	3	2019-12-13	RD-2019-7
Moss	36.9		3.75	3.36		3.36	33.8038		33.8038				8322	2021	Mount Moosilauke, NH		10.559	2021-NH		1	1	2021-10-07	RD-2021-NH-17
Moss	12		4.41	3.18		3.18	30.6674		30.6674				8314	2021	Mount Moosilauke, NH	x	10.559	2021-NH		1	1	2021-10-07	RD-2021-NH-18
Moss	12		8.6	8.21		8.21	118.313		118.313				8319	2021	Mount Moosilauke, NH	x	10.559	2021-NH		1	1	2021-10-07	RD-2021-NH-24
Rhodopseudomonas palustris, Fe mutant	5100	8.23	10.55	10.55	10.43	10.43	152.207				152.207		8607		Lab		8.41	unknown	14.92	3	6	2021-10-14	KEL-RP-D:1st
Rhodopseudomonas palustris, Fe mutant	6100	8.68	10.99	10.99	10.86	10.86	159.332				159.332		8606		Lab		8.41	unknown	14.92	3	6	2021-10-14	KEL-RP-E:8th
Rhodopseudomonas palustris, Fe mutant	580		9.27	9.27		9.27	132.929				132.929		8847	2020	Lab		8.41	2020-RP	14.92	3	6	2021-10-20	RD-2020-Rp21
Rhodopseudomonas palustris, Fe mutant	580		9.87	9.88		9.88	143.035				143.035		8917	2020	Lab		8.41	2020-RP	14.92	3	6	2021-10-26	RD-2020-Rp21
Rhodopseudomonas palustris, Fe mutant	715		9.38	9.38		9.38	134.752				134.752		8919	2020	Lab		8.41	2020-RP	14.92	3	6	2021-10-26	RD-2020-Rp22
Rhodopseudomonas palustris, Fe mutant	925		9.56	9.56		9.56	137.734				137.734		8936	2020	Lab		8.41	2020-RP	14.92	3	6	2021-10-26	RD-2020-Rp23
Rhodopseudomonas palustris, Fe mutant	740		8.52	8.52		8.52	120.504				120.504		8977	2020	Lab		8.41	2020-RP	14.92	3	6	2021-10-26	RD-2020-Rp24
Rhodopseudomonas palustris, Fe mutant	863		10.2	10.2		10.2	148.337				148.337		8966	2020	Lab		8.41	2020-RP	14.92	3	6	2021-10-26	RD-2020-Rp25
Rhodopseudomonas palustris, Mo mutant	3700		2.19	2.19		2.19	15.6322				15.6322		8845	2020	Lab		8.41	2020-RP	14.92	3	6	2021-10-20	RD-2020-Rp10
Rhodopseudomonas palustris, Mo mutant	3946		1.99	1.99		1.99	12.3188				12.3188		8915	2020	Lab		8.41	2020-RP	14.92	3	6	2021-10-26	RD-2020-Rp11
Rhodopseudomonas palustris, Mo mutant	3823		1.54	1.54		1.54	4.86344				4.86344		8926	2020	Lab		8.41	2020-RP	14.92	3	6	2021-10-26	RD-2020-Rp12
Rhodopseudomonas palustris, Mo mutant	5426		3.37	3.37	3.04	3.04	29.7433				29.7433		8849	2020	Lab		8.41	2020-RP	14.92	3	6	2021-10-20	RD-2020-Rp27
Rhodopseudomonas palustris, Mo mutant	4378		1.08	1.08	0.77	0.77	-7.96736				-7.96736		8932	2020	Lab		8.41	2020-RP	14.92	3	6	2021-10-26	RD-2020-Rp28
Rhodopseudomonas palustris, Mo mutant	5549		1.3	1.3	0.9	0.9	-5.67866				-5.67866		8939	2020	Lab		8.41	2020-RP	14.92	3	6	2021-10-26	RD-2020-Rp29
Rhodopseudomonas palustris, V mutant	1519		7.77	7.77		7.77	108.078				108.078		8846	2020	Lab		8.41	2020-RP	14.92	3	6	2021-10-20	RD-2020-Rp16
Rhodopseudomonas palustris, V mutant	1492		7.57	7.57		7.57	104.765				104.765		8950	2020	Lab		8.41	2020-RP	14.92	3	6	2021-10-26	RD-2020-Rp17
Rhodopseudomonas palustris, V mutant	1276		8.24	8.24		8.24	115.865				115.865		8964	2020	Lab		8.41	2020-RP	14.92	3	6	2021-10-26	RD-2020-Rp18
Rhodopseudomonas palustris, V mutant	110		6.98	6.95		6.95	94.4929				94.4929		8843	2020	Lab		8.41	2020-RP	14.92	3	6	2021-10-20	RD-2020-Rp2
Rhodopseudomonas palustris, V mutant	49		7.07	7.01		7.01	95.487				95.487		8996	2020	Lab		8.41	2020-RP	14.92	3	6	2021-10-26	RD-2020-Rp4
Soil	20	6.23	8.24	8.22		8.22	115.533				115.533		8535	2021	Watershed Institute, NJ	x	8.41	2021-eh2	14.92	3	2	2021-10-13	EH-2021-WS-1
Soil	21	7.13	9.19	9.27		9.27	132.929				132.929		8536	2021	Watershed Institute, NJ	x	8.41	2021-eh2	14.92	3	2	2021-10-13	EH-2021-WS-10
Soil	25	7.08	9.27	9.34		9.34	134.089				134.089		8538	2021	Watershed Institute, NJ	x	8.41	2021-eh2	14.92	3	2	2021-10-13	EH-2021-WS-11
Soil	11	7.46	9.85	10.17		10.17	147.84				147.84		8549	2021	Watershed Institute, NJ	x	8.41	2021-eh2	14.92	3	2	2021-10-13	EH-2021-WS-19
Soil	20	6.29	8.53	8.54		8.54	120.835				120.835		8539	2021	Watershed Institute, NJ	x	8.41	2021-eh2	14.92	3	2	2021-10-13	EH-2021-WS-2
Soil	14	9.01	10.47	10.81		10.81	158.443				158.443		8934	2021	Watershed Institute, NJ	x	8.41	2021-eh2	14.92	3	2	2021-10-26	EH-2021-WS-20
Soil	12	9.02	11.33	11.91		11.91	176.667				176.667		8541	2021	Watershed Institute, NJ	x	8.41	2021-eh2	14.92	3	2	2021-10-13	EH-2021-WS-28
Soil	12	11.24	11.44	12.05		12.05	178.987				178.987		8912	2021	Watershed Institute, NJ	x	8.41	2021-eh2	14.92	3	2	2021-10-26	EH-2021-WS-28
Soil	13	7.82	10.18	10.5		10.5	153.307				153.307		8548	2021	Watershed Institute, NJ	x	8.41	2021-eh2	14.92	3	2	2021-10-13	EH-2021-WS-29
Soil	21	14.58	16.9	17.79		17.79	274.083				274.083		8545	2021	Watershed Institute, NJ	x	8.41	2021-eh2	14.92	3	2	2021-10-13	EH-2021-WS-37
Soil	27	12.55	14.87	15.39		15.39	234.322				234.322		8543	2021	Watershed Institute, NJ	x	8.41	2021-eh2	14.92	3	2	2021-10-13	EH-2021-WS-38
Soil	19	6.88	9.2	9.29		9.29	133.261				133.261		8544	2021	Watershed Institute, NJ	x	8.41	2021-eh2	14.92	3	2	2021-10-13	EH-2021-WS-55
Soil	18	7.75	10.19	10.41		10.41	151.816				151.816		8551	2021	Watershed Institute, NJ	x	8.41	2021-eh2	14.92	3	2	2021-10-13	EH-2021-WS-56
Soil	22	6.12	7.4	7.3		7.3	100.292				100.292		8513	2021	Watershed Institute, NJ	x	8.41	2021-eh2	14.92	3	2	2021-10-13	EH-2021-WS-64
Soil	26	6.61	7.94	7.9		7.9	110.232				110.232		8514	2021	Watershed Institute, NJ	x	8.41	2021-eh2	14.92	3	2	2021-10-13	EH-2021-WS-65
Soil	18	8.6	10.04	10.24		10.24	149				149		8516	2021	Watershed Institute, NJ	x	8.41	2021-eh2	14.92	3	2	2021-10-13	EH-2021-WS-73
Soil	21	7.99	9.49	9.6		9.6	138.396				138.396		8517	2021	Watershed Institute, NJ	x	8.41	2021-eh2	14.92	3	2	2021-10-13	EH-2021-WS-74
Soil	6	7.63	7.78	8.44		8.44	126.401				126.401		4880	2019	IAS Woods, NJ	x	6.454	2019-ez-july31	14.92	3	3	2019-12-21	EZ-2019-8-1-15
Soil	8	6.73	6.62	6.68		6.68	98.2433				98.2433		4688	2019	IAS Woods, NJ	x	6.454	2019-ez-july31	14.92	3	3	2019-12-19	EZ-2019-8-1-20
Soil	6	7.25	7.06	7.36		7.36	109.122				109.122		4690	2019	IAS Woods, NJ	x	6.454	2019-ez-july31	14.92	3	3	2019-12-19	EZ-2019-8-1-24
Soil	6	9.9	9.73	11.37		11.37	173.278				173.278		4873	2019	IAS Woods, NJ	x	6.454	2019-ez-july31	14.92	3	3	2019-12-21	EZ-2019-8-1-29
Soil	24	3.92	3.77	3.53		3.53	47.8471				47.8471		4697	2019	IAS Woods, NJ	x	6.454	2019-ez-july31	14.92	3	3	2019-12-19	EZ-2019-8-1-33
Soil	32	2.36	2.4	2.13		2.13	25.4487				25.4487		4661	2019	IAS Woods, NJ	x	6.454	2019-ez-july31	14.92	3	3	2019-12-19	EZ-2019-8-1-6
Soil	7	7.32	7.17	6.67		6.67	98.0833				98.0833		4874	2019	Stony Ford, NJ		8.41	2019-ez-?	14.92	3	3	2019-12-21	RD-2019-13
Wood	24	7.38	9.03	8.89		8.89	130.162		130.162				8299	2021	Mount Moosilauke, NH	x	10.559	2021-NH		1	1	2021-10-07	EH-2021-NH-17
Wood	12	6.87	8.46	8.04		8.04	115.351		115.351				8300	2021	Mount Moosilauke, NH	x	10.559	2021-NH		1	1	2021-10-07	EH-2021-NH-34
Wood	36	7.04	9.46	9.4		9.4	139.049		139.049				8557	2021	Mount Moosilauke, NH		10.559	2021-NH		1	1	2021-10-13	EH-2021-NH-70
Wood	31	8.11	9.37	9.29		9.29	137.132		137.132				8199	2021	Mount Moosilauke, NH	x	10.559	2021-NH		1	1	2021-10-06	EH-2021-NH-71
Wood	52	6.74	8.43	8.34		8.34	120.578		120.578				8208	2021	Mount Moosilauke, NH		10.559	2021-NH		1	1	2021-10-06	EH-2021-NH-79
Wood	22	8.35	9.67	9.58		9.58	142.185		142.185				8307	2021	Mount Moosilauke, NH	x	10.559	2021-NH		1	1	2021-10-07	EH-2021-NH-80
Wood	30	8.76	10.13	10.25		10.25	149.165				149.165		8304	2021	Pine Barrens, NJ	x	8.41	2021-eh1	14.92	3	2	2021-10-07	EH-2021-PB-17
Wood	29	8.77	9.63	9.72		9.72	140.385				140.385		8238	2021	Pine Barrens, NJ	x	8.41	2021-eh1	14.92	3	2	2021-10-06	EH-2021-PB-34
Wood	53	10.21	10.69	10.78		10.78	157.946				157.946		8247	2021	Pine Barrens, NJ		8.41	2021-eh1	14.92	3	2	2021-10-06	EH-2021-PB-43
Wood	53	8.2	10.8	10.89		10.89	159.768				159.768		8994	2021	Pine Barrens, NJ		8.41	2021-eh1	14.92	3	2	2021-10-26	EH-2021-PB-43
Wood	59	8.95	10.44	10.51		10.51	153.473				153.473		8212	2021	Pine Barrens, NJ		8.41	2021-eh1	14.92	3	2	2021-10-06	EH-2021-PB-44
Wood	19	8.21	10.16	10.37		10.37	151.153				151.153		8534	2021	Pine Barrens, NJ	x	8.41	2021-eh1	14.92	3	2	2021-10-13	EH-2021-PB-52
Wood	122	9.94	10.68	10.72		10.72	156.952				156.952		8142	2021	Pine Barrens, NJ		8.41	2021-eh1	14.92	3	2	2021-10-05	EH-2021-PB-61
Wood	113	9.85	10.57	10.61		10.61	155.13				155.13		8146	2021	Pine Barrens, NJ		8.41	2021-eh1	14.92	3	2	2021-10-05	EH-2021-PB-62
Wood	157	10.37	11.09	11.12		11.12	163.579				163.579		8147	2021	Pine Barrens, NJ		8.41	2021-eh1	14.92	3	2	2021-10-05	EH-2021-PB-70
Wood	96	9.79	11.3	11.36		11.36	167.555				167.555		8201	2021	Pine Barrens, NJ		8.41	2021-eh1	14.92	3	2	2021-10-06	EH-2021-PB-71
Wood	135	9.87	10.61	10.64		10.64	155.627				155.627		8141	2021	Pine Barrens, NJ		8.41	2021-eh1	14.92	3	2	2021-10-05	EH-2021-PB-79
Wood	12	7.91	9.26	9.43		9.43	135.58				135.58		8305	2021	Pine Barrens, NJ	x	8.41	2021-eh1	14.92	3	2	2021-10-07	EH-2021-PB-8
Wood	248	9.73	10.45	10.47		10.47	152.81				152.81		8148	2021	Pine Barrens, NJ		8.41	2021-eh1	14.92	3	2	2021-10-05	EH-2021-PB-80
Wood	49	8.59	9.73	9.79		9.79	141.544				141.544		8221	2021	Watershed Institute, NJ		8.41	2021-eh2	14.92	3	2	2021-10-06	EH-2021-WS-16
Wood	95	7.59	8.2	8.2		8.2	115.202				115.202		8127	2021	Watershed Institute, NJ		8.41	2021-eh2	14.92	3	2	2021-10-05	EH-2021-WS-25
Wood	126	7.24	7.91	7.9		7.9	110.232				110.232		8131	2021	Watershed Institute, NJ		8.41	2021-eh2	14.92	3	2	2021-10-05	EH-2021-WS-26
Wood	479	7.82	8.29	8.29		8.29	116.693				116.693		8119	2021	Watershed Institute, NJ		8.41	2021-eh2	14.92	3	2	2021-10-05	EH-2021-WS-34
Wood	281	6.9	8.65	8.65		8.65	122.657				122.657		8788	2021	Watershed Institute, NJ		8.41	2021-eh2	14.92	3	2	2021-10-20	EH-2021-WS-35
Wood	138	7.4	7.98	7.97		7.97	111.392				111.392		8124	2021	Watershed Institute, NJ		8.41	2021-eh2	14.92	3	2	2021-10-05	EH-2021-WS-62
Wood	133	10.5	11.09	11.13		11.13	163.745				163.745		8125	2021	Watershed Institute, NJ		8.41	2021-eh2	14.92	3	2	2021-10-05	EH-2021-WS-70
Wood	133	9.4	11.33	11.37		11.37	167.721				167.721		8790	2021	Watershed Institute, NJ		8.41	2021-eh2	14.92	3	2	2021-10-20	EH-2021-WS-70
Wood	114	9.56	10.16	10.19		10.19	148.171				148.171		8126	2021	Watershed Institute, NJ		8.41	2021-eh2	14.92	3	2	2021-10-05	EH-2021-WS-71
Wood	18	3.78	5.42	5.05		5.05	63.0149				63.0149		8520	2021	Watershed Institute, NJ	x	8.41	2021-eh2	14.92	3	2	2021-10-13	EH-2021-WS-79
Wood	32	4.46	6	5.84		5.84	76.1031				76.1031		8935	2021	Watershed Institute, NJ	x	8.41	2021-eh2	14.92	3	2	2021-10-26	EH-2021-WS-80
Wood	18	4.28	3.9	3.61		3.61	49.127				49.127		4701	2019	IAS Woods, NJ		6.19	2019-ez-aug6	14.92	3	3	2019-12-19	EZ-2019-8-8-10
Wood	20	7.84	7.4	7.53		7.53	111.842				111.842		4702	2019	IAS Woods, NJ		6.19	2019-ez-aug6	14.92	3	3	2019-12-19	EZ-2019-8-8-11
Wood	36	3.75	3.25	3.08		3.08	40.6476				40.6476		4703	2019	IAS Woods, NJ		6.19	2019-ez-aug6	14.92	3	3	2019-12-19	EZ-2019-8-8-12
Wood	6	8.06	7.85	8.68		8.68	130.241				130.241		4797	2019	IAS Woods, NJ	x	6.19	2019-ez-aug6	14.92	3	3	2019-12-20	EZ-2019-8-8-13
Wood	14	7.4	7.06	7.2		7.2	106.563				106.563		4706	2019	IAS Woods, NJ		6.19	2019-ez-aug6	14.92	3	3	2019-12-19	EZ-2019-8-8-15
Wood	15	4.85	4.49	4.23		4.23	59.0462				59.0462		4707	2019	IAS Woods, NJ		6.19	2019-ez-aug6	14.92	3	3	2019-12-19	EZ-2019-8-8-16
Wood	5	7.23	7.05	7.62		7.62	113.282				113.282		4796	2019	IAS Woods, NJ	x	6.19	2019-ez-aug6	14.92	3	3	2019-12-20	EZ-2019-8-8-18
Wood	7	8.12	7.72	8.33		8.33	124.641				124.641		4709	2019	IAS Woods, NJ		6.19	2019-ez-aug6	14.92	3	3	2019-12-19	EZ-2019-8-8-19
Wood	8	9.75	9.32	10.36		10.36	157.119				157.119		4710	2019	IAS Woods, NJ		6.19	2019-ez-aug6	14.92	3	3	2019-12-19	EZ-2019-8-8-20
Wood	16	9.46	9.25	9.69		9.69	146.4				146.4		4698	2019	IAS Woods, NJ		6.19	2019-ez-aug6	14.92	3	3	2019-12-19	EZ-2019-8-8-6
Wood	5	8.32	8.05	9.29		9.29	140				140		4799	2019	IAS Woods, NJ	x	6.19	2019-ez-aug6	14.92	3	3	2019-12-20	EZ-2019-8-8-7
Wood	9	8.94	8.67	9.38		9.38	141.44				141.44		4699	2019	IAS Woods, NJ		6.19	2019-ez-aug6	14.92	3	3	2019-12-19	EZ-2019-8-8-8
Wood	12	4.97	4.65	4.34		4.34	60.8061				60.8061		4700	2019	IAS Woods, NJ		6.19	2019-ez-aug6	14.92	3	3	2019-12-19	EZ-2019-8-8-9
Wood	19	6.49	7.8	7.73		7.73	115.042				115.042		4489	2019	Stony Ford, NJ		8.41	2019-ez-?	14.92	3	3	2019-12-13	RD-2019-6
Wood	30	6.85	8.08	8.06		8.06	120.322				120.322		4487	2019	Stony Ford, NJ		8.41	2019-ez-?	14.92	3	3	2019-12-13	RD-2019-8
Zootermopsis, termites	34	9.39	9.11	9.15		9.15	144.826			144.826			4787	2019	Lab	x	8.41	2019-sh3	14.21	2	4	2019-12-20	SH 2019 Z6b
Zootermopsis, termites	96	9.52	10.3	10.34		10.34	156.56				156.56		4908	2019	Lab		8.41	2019-sh1	14.92	3	4	2019-12-22	SH-2019-Z2-1
Zootermopsis, termites	183	6.46	7.24	7.23		7.23	114.357			114.357			2501	2019	Lab		8.41	2019-sh3	14.21	2	4	2019-08-08	SH-2019-Z5-a
Zootermopsis, termites	183	6.44	7.25	7.24		7.24	114.516			114.516			2504	2019	Lab		8.41	2019-sh3	14.21	2	4	2019-08-08	SH-2019-Z5-a
Zootermopsis, termites	183	5.24	6.09	6.06		6.06	95.791			95.791			4910	2019	Lab		8.41	2019-sh3	14.21	2	4	2019-12-22	SH-2019-Z5-a
Zootermopsis, termites	183	4.34	6	5.97		5.97	94.3628			94.3628			4392	2019	Lab		8.41	2019-sh3	14.21	2	4	2019-12-12	SH-2019-Z5b
Zootermopsis, termites	34	8.28	9.12	9.16		9.16	144.984			144.984			2506	2019	Lab		8.41	2019-sh3	14.21	2	4	2019-08-08	SH-2019-Z6-a
Zootermopsis, termites	238	7.23	8.13	8.13		8.13	109.438			109.438			4911	2019	Lab		8.41	2019-sh3or4	15.42	2	4	2019-12-22	SH-2019-Z8
Zootermopsis, termites	178	6.19	7.99	7.99		7.99	107.217			107.217			4395	2019	Lab		8.41	2019-sh3or4	15.42	2	4	2019-12-12	SH-2019-Z9
Zootermopsis, termites	52	8.834	9.567	9.63767		9.63767	145.339		145.339				9442	2022	Lab		7.80022	2022-sh1		1	1	07/21/2022	SH-2022-10-Z12
Zootermopsis, termites	50	8.609	9.39671	9.46323		9.46323	142.256		142.256				9439	2022	Lab		7.80022	2022-sh1		1	1	07/21/2022	SH-2022-9-Z11

## Sheet: Error_calculations
Analytical values	ET sample	AC	eps sample-eps Mo	eps sample-V		Nase contribution	dMo-V	%Vnase	%Mo-Nase	dMo-Fe	%Fe-Nase		Error terms	SD AC direct (permil)	SD ETH	SD Ac all bag (permil)	SD Mo eps Zhang et al., 2016	SD V eps Zhang et al., 2016	SD dMo-V	SD dMo-Fe		Method 1	SD A(eps sample-epsV)	A(eps sample-epsMo)	SD B (dV-Mo)	Tot uncertainty (%Vnase)	Tot uncertainty (%MoNase)	Tot uncertainty (%Fe-Nase)		Method 2	A	B	Tot uncertainty (%Vnase)	Tot uncertainty (%Mo-Nase)	Tot uncertainty (%Fe-Nase)		Method 3	A	B	Tot uncertainty (%Vnase)	Tot uncertainty (%Mo-Nase)	Tot uncertainty (%Fe-Nase)
	-38	-25.5	0	6.2			6.2	0	100	6.9	0			0.6	0.3	0.9	0.5	0.3	0.4	0.6			0.424264	0.424264	0.4	NA	9.40476	NA			0.83666	0.4	NA	14.9574	NA			1.07238	0.4	NA	18.4605	NA
	-38	-25.5	0.062	6.138			6.2	1	99	7.9	0.78481			0.6	0.3	0.9	0.5	0.3	0.4	0.6			0.424264	0.424264	0.4	6.84327	9.36062	5.37124			0.83666	0.4	13.4947	14.9297	10.591			1.07238	0.4	17.2966	18.4381	13.5748
	-37.38	-25.5	0.62	5.58			6.2	10	90	7.9	7.8481			0.6	0.3	0.9	0.5	0.3	0.4	0.6			0.424264	0.424264	0.4	6.87331	8.97447	5.45065			0.83666	0.4	13.5099	14.6907	10.6315			1.07238	0.4	17.3085	18.2451	13.6064
	-36.14	-25.5	1.24	4.96			6.2	20	80	7.9	15.6962			0.6	0.3	0.9	0.5	0.3	0.4	0.6			0.424264	0.424264	0.4	6.96356	8.57118	5.68451			0.83666	0.4	13.5561	14.4479	10.7533			1.07238	0.4	17.3445	18.0501	13.7017
	-34.28	-25.5	1.86	4.34			6.2	30	70	7.9	23.5443			0.6	0.3	0.9	0.5	0.3	0.4	0.6			0.424264	0.424264	0.4	7.11142	8.19888	6.05423			0.83666	0.4	13.6326	14.2302	10.9533			1.07238	0.4	17.4044	17.8763	13.8592
	-31.8	-25.5	2.48	3.72			6.2	40	60	7.9	31.3924			0.6	0.3	0.9	0.5	0.3	0.4	0.6			0.424264	0.424264	0.4	7.31341	7.86197	6.53681			0.83666	0.4	13.7391	14.0387	11.2272			1.07238	0.4	17.4879	17.7243	14.0767
	-28.7	-25.5	3.1	3.1			6.2	50	50	7.9	39.2405			0.6	0.3	0.9	0.5	0.3	0.4	0.6			0.424264	0.424264	0.4	7.56519	7.56519	7.1093			0.83666	0.4	13.8747	13.8747	11.5699			1.07238	0.4	17.5947	17.5947	14.3515
	-24.98	-25.5	3.72	2.48			6.2	60	40	7.9	47.0886			0.6	0.3	0.9	0.5	0.3	0.4	0.6			0.424264	0.424264	0.4	7.86197	7.31341	7.7518			0.83666	0.4	14.0387	13.7391	11.9754			1.07238	0.4	17.7243	17.4879	14.6804
	-20.64	-25.5	4.34	1.86			6.2	70	30	7.9	54.9367			0.6	0.3	0.9	0.5	0.3	0.4	0.6			0.424264	0.424264	0.4	8.19888	7.11142	8.44835			0.83666	0.4	14.2302	13.6326	12.4376			1.07238	0.4	17.8763	17.4044	15.0598
	-15.68	-25.5	4.96	1.24			6.2	80	20	7.9	62.7848			0.6	0.3	0.9	0.5	0.3	0.4	0.6			0.424264	0.424264	0.4	8.57118	6.96356	9.18668			0.83666	0.4	14.4479	13.5561	12.9505			1.07238	0.4	18.0501	17.3445	15.4861
	-10.1	-25.5	5.58	0.62			6.2	90	10	7.9	70.6329			0.6	0.3	0.9	0.5	0.3	0.4	0.6			0.424264	0.424264	0.4	8.97447	6.87331	9.95748			0.83666	0.4	14.6907	13.5099	13.5082			1.07238	0.4	18.2451	17.3085	15.9554
	-3.962	-25.5	6.138	0.062			6.2	99	1	7.9	77.6962			0.6	0.3	0.9	0.5	0.3	0.4	0.6			0.424264	0.424264	0.4	9.36062	6.84327	10.6732			0.83666	0.4	14.9297	13.4947	14.0441			1.07238	0.4	18.4381	17.2966	16.4116
	2.238	-24.5	6.2	0			6.2	100	0	7.9	78.481			0.6	0.3	0.9	0.5	0.3	0.4	0.6			0.424264	0.424264	0.4	9.40476	NA	10.7538			0.83666	0.4	14.9574	NA	14.1055			1.07238	0.4	18.4605	NA	16.4641
	3.478	-25.5	7.44	-1.24			6.2	120	-20	7.9	94.1772			0.6	0.3	0.9	0.5	0.3	0.4	0.6			0.424264	0.424264	0.4	10.3327	6.96356	12.4031			0.83666	0.4	15.5576	13.5561	15.3999			1.07238	0.4	18.9501	17.3445	17.5858
	12.158	-25.5	8.68	-2.48			6.2	140	-40	7.9	109.873			0.6	0.3	0.9	0.5	0.3	0.4	0.6			0.424264	0.424264	0.4	11.3317	7.31341	14.1058			0.83666	0.4	16.2383	13.7391	16.8016			1.07238	0.4	19.5128	17.4879	18.8255
	22.078	-25.5	9.92	-3.72			6.2	160	-60	7.9	125.57			0.6	0.3	0.9	0.5	0.3	0.4	0.6			0.424264	0.424264	0.4	12.3847	7.86197	15.8447			0.83666	0.4	16.9899	14.0387	18.2859			1.07238	0.4	20.1426	17.7243	20.1613
	33.238	-25.5	11.16	-4.96			6.2	180	-80	7.9	141.266			0.6	0.3	0.9	0.5	0.3	0.4	0.6			0.424264	0.424264	0.4	13.4791	8.57118	17.6091			0.83666	0.4	17.8034	14.4479	19.8343			1.07238	0.4	20.8333	18.0501	21.5756
	METADATA																					f ac = A/ B	B scaling factor
	Analytical values		Values obtained from EPCon-GC-C-IRMS analyses
	ET sample		Measured ethyelene 13C fractionation (VPDB scale) of the sample
	AC		Measured/Estimated acetylene 13C fractionation (VPDB scale) of the sample
	eps sample-eps Mo		Difference of 13C isotopic fractionation between the sample and the Mo standart, 13C isotopic fractionation is calculated as d13C_acetylene - d13C Ethylene
	eps sample-V		Difference of 13C isotopic fractionation between the sample and the V standart, 13C isotopic fractionation is calculated as d13C_acetylene - d13C Ethylene
	Nase contribution		Calculation of alternative Nitrogenase contribution from isotopic data
	dMo-V		Scaling values for the VNase scale. Difference of 13C isotopic fractionation between the Mo standard and the V standard, calculated as 13eps Mo - 13eps V. Values for error calculation are from long term statistical estimate obtained from 7 experiments where paired Mo and V mutants were tested on the same source acetyelne and analyses within the same run. Replicate experiments were carried out by …
	%Vnase		Estimate of VNase contribution to ethylene reduction rate assuming only Mo- and V-Nase are contributing to the enzymatic activity.
	%Mo-Nase		Estimate of MoNase contribution to ethylene reduction rate assuming only Mo- and V-Nase are contributing to the enzymatic activity. Reverse of %Vnase.
	dMo-Fe		Scaling values for the FeNase scale. Difference of 13C isotopic fractionation between the Mo standart and the Fe standart, calculated as 13eps Mo - 13eps Fe. Values for error calculation are from long term statistical estimate
	%Fe-Nase		Estimate of FeNase contribution to ethylene reduction rate assuming only Mo- and Fe-Nase are contributing to the enzymatic activity. Calculated from %VNase using dMo-V and dMo-Fe scaling values
	Error terms		Statistical estimate of the error associated with each measurement express as SD
	SD AC direct (permil)		Expanded analytical error (SD) associated with the direct measurement of acetylen on the GC-C-IRMS
	SD ETH		Expanded analytical error (SD) associated with the direct measurement of ethylene using EPCon-GC-C-IRMS
	SD Ac all bag (permil)		Long term uncertainty (SD) associated with all measurements by GC-C-IRMS of acetylene made from calcium carbide over the last 5 years.
	SD Mo eps Zhang et al., 2016		Uncertainty (SD) associated with the value of 13eps Mo obtained from three organisms (Azotobacter vinelandii, Rhodopseudomonas palustris, and Anabaena variabilis) in Zhang et al, 2016, Biogeochemistry.
	SD V eps Zhang et al., 2016		Uncertainty (SD) associated with the value of 13eps V obtained from three organisms (Azotobacter vinelandii, Rhodopseudomonas palustris, and Anabaena variabilis) in Zhang et al, 2016, Biogeochemistry.
	SD dMo-V		Long term error (SD) associated with the direct measurement of acetylene in the GC-C-IRMS
	SD dMo-Fe		Long term uncertainty (SD) associated with the difference between 13eps Mo and 13eps V. Estimate for Mo-V differences were obtained from 7 experiments where paired Mo and V mutant were tested on the same source acetyelne and analyses within the same run. Replicate experiments were carried out by 4 technicians over a 5 year period.
	Method 1		Method used to calculate %Vnase and FeNase according to equation in Figure 2 and SI
	SD A(eps sample-epsV)		Error associated with the numerator of the fraction, i.e. the anchors the sample to the scale.
	A(eps sample-epsMo)		Error associated with the numerator of the fraction, i.e. what anchors the sample to the scale.
	SD B (dV-Mo)		Error associated with the denominator of the fraction, i.e. the scaling factor to the Mo-V percent scale
	Tot uncertainty (%Vnase)		Compounded uncertainty for %Vnase estimates
	Tot uncertainty (%MoNase)		Compounded uncertainty for %MoNase estimates (as 100-%Vnase)
	Tot uncertainty (%Fe-Nase)		Expanded uncertainty for %FeNase estimates, derived from %Vnase as %FeNase = %Vnase * d(epsMo-V) / d(epsMo-Fe)

## Sheet: Leaf litter
								Method 1	Method 2	Method 3												Final
	Ethylene concentration	Meas. δ13C	Drift cor. δ13C	Background cor. δ13C	Rayleigh cor. δ13C	Final δ13C used for %VNase		%VNase	%VNase	%VNase	Analysis Number	Year collected	Sample Location	Chemical precip. of acetylene?	δ13C of background ethylene in acetylene		δ13C of source acetylene	Calc. Method/Panel No. on plot	Dataset no. for plot	Date of analysis	Sample ID	%VNase
Sample Type	(ppm)	(‰)	(‰)	(‰)	(‰)	(‰)		(%)	(%)	(%)				x = YES	(‰)	Acetylene batch ID	(‰)					(%)
																							Avg	StDev	Min	Max	n	n sites
Leaf Litter	11	2.48	4.4	3.03		3.03		28.0537			8294	2021	Mount Moosilauke, NH	x	10.559	2021-NH		1	1	2021-10-07	EH-2021-NH-20	28.0537	32.3609	45.3667	-19.8659	195.356	30	3
Leaf Litter	10	5.75	7.64	6.91		6.91		95.6613			8295	2021	Mount Moosilauke, NH	x	10.559	2021-NH		1	1	2021-10-07	EH-2021-NH-29	95.0514
Leaf Litter	10	7.51	7.58	6.84		6.84		94.4415			8910	2021	Mount Moosilauke, NH	x	10.559	2021-NH		1	1	2021-10-26	EH-2021-NH-29		duplicate
Leaf Litter	73	1.86	2.35	2.12		2.12		12.1972			8120	2021	Mount Moosilauke, NH		10.559	2021-NH		1	1	2021-10-05	EH-2021-NH-46	12.1972
Leaf Litter	59	0.68	2.51	2.23		2.23		14.114			8789	2021	Mount Moosilauke, NH		10.559	2021-NH		1	1	2021-10-20	EH-2021-NH-47	14.114
Leaf Litter	31	1.64	3.05	2.53		2.53		19.3413			8214	2021	Mount Moosilauke, NH	x	10.559	2021-NH		1	1	2021-10-06	EH-2021-NH-55	19.3413
Leaf Litter	29	2.62	3.93	3.44		3.44		35.1978			8216	2021	Mount Moosilauke, NH	x	10.559	2021-NH		1	1	2021-10-06	EH-2021-NH-56	35.1978
Leaf Litter	86	2.23	2.85	2.72		2.72				24.4129	8128	2021	Watershed Institute, NJ		8.41	2021-eh2	14.92	3	2	2021-10-05	EH-2021-WS-58	24.4129
Leaf Litter	56	2.46	4.29	4.14		4.14				47.9386	8205	2021	Watershed Institute, NJ		8.41	2021-eh2	14.92	3	2	2021-10-06	EH-2021-WS-59	47.9386
Leaf Litter	23	12.2	12.37	12.75		12.75				195.356	3141	2019	Stony Ford, NJ		8.41	2019-ez-?	14.92	3	3	2019-08-22	EZ-2019-7-10-5	195.356
Leaf Litter	27	4.91	4.94	4.66		4.66				65.9257	3148	2019	Stony Ford, NJ		8.41	2019-ez-?	14.92	3	3	2019-08-22	EZ-2019-7-11-4	65.9257
Leaf Litter	26	6.49	6.37	6.2		6.2				90.5639	3151	2019	Stony Ford, NJ		8.41	2019-ez-?	14.92	3	3	2019-08-22	EZ-2019-7-11-7	90.5639
Leaf Litter	11	2.28	2.43	1.05		1.05			-2.57882		4718	2019	IAS Woods, NJ	x	8.662	2019-ez-c	15.42	2	3	2019-12-19	EZ-2019-7-25-10	-2.57882
Leaf Litter	12	1.59	1.5	0.07		0.07			-18.1213		4721	2019	IAS Woods, NJ	x	8.662	2019-ez-c	15.42	2	3	2019-12-19	EZ-2019-7-25-13	-18.1213
Leaf Litter	5	5.06	4.83	2.28		2.28			16.9286		4791	2019	IAS Woods, NJ	x	8.662	2019-ez-c	15.42	2	3	2019-12-20	EZ-2019-7-25-15	16.9286
Leaf Litter	6	3.3	2.86	-0.04		-0.04			-19.8659		4711	2019	IAS Woods, NJ	x	8.662	2019-ez-c	15.42	2	3	2019-12-19	EZ-2019-7-25-2	-19.8659
Leaf Litter	10	3.71	3.71	2.47		2.47			19.942		4735	2019	IAS Woods, NJ	x	8.662	2019-ez-c	15.42	2	3	2019-12-20	EZ-2019-7-25-24	19.942
Leaf Litter	5	4.6	4.39	1.54		1.54			5.19243		4792	2019	IAS Woods, NJ	x	8.662	2019-ez-c	15.42	2	3	2019-12-20	EZ-2019-7-25-26	5.19243
Leaf Litter	28	1.3	1.54	0.99		0.99			-3.53041		4749	2019	IAS Woods, NJ	x	8.662	2019-ez-c	15.42	2	3	2019-12-20	EZ-2019-7-25-29	-3.53041
Leaf Litter	8	3.23	2.76	0.79		0.79			-6.70235		4712	2019	IAS Woods, NJ		8.662	2019-ez-c	15.42	2	3	2019-12-19	EZ-2019-7-25-3	-6.70235
Leaf Litter	18	1.39	1.52	0.63		0.63			-9.2399		4750	2019	IAS Woods, NJ	x	8.662	2019-ez-c	15.42	2	3	2019-12-20	EZ-2019-7-25-36	-9.2399
Leaf Litter	9	2.45	2.39	0.6		0.6			-9.71569		4753	2019	IAS Woods, NJ	x	8.662	2019-ez-c	15.42	2	3	2019-12-20	EZ-2019-7-25-37	-9.71569
Leaf Litter	16	1.57	1.96	1		1			-3.37181		4715	2019	IAS Woods, NJ		8.662	2019-ez-c	15.42	2	3	2019-12-19	EZ-2019-7-25-4	-3.37181
Leaf Litter	18	1.88	2.2	1.39		1.39			2.81348		4716	2019	IAS Woods, NJ		8.662	2019-ez-c	15.42	2	3	2019-12-19	EZ-2019-7-25-5	2.81348
Leaf Litter	19	1.44	1.68	0.86		0.86			-5.59217		4717	2019	IAS Woods, NJ		8.662	2019-ez-c	15.42	2	3	2019-12-19	EZ-2019-7-25-8	-5.59217
Leaf Litter	23	4.42	4.59	4.23		4.23				59.0462	3130	2019	Stony Ford, NJ		8.41	2019-ez-?	14.92	3	3	2019-08-22	EZ-2019-7-4-2	59.0462
Leaf Litter	34	4.64	4.81	4.58		4.58				64.6458	3133	2019	Stony Ford, NJ		8.41	2019-ez-?	14.92	3	3	2019-08-22	EZ-2019-7-4-3	64.6458
Leaf Litter	66	4.06	3.98	3.84		3.84				52.8067	3089	2019	Stony Ford, NJ		8.41	2019-ez-?	14.92	3	3	2019-08-20	EZ-2019-7-4-4	52.8067
Leaf Litter	30	5.45	5.61	5.41		5.41				77.9248	3138	2019	Stony Ford, NJ		8.41	2019-ez-?	14.92	3	3	2019-08-22	EZ-2019-7-5-4	77.9248
Leaf Litter	94	4.41	4.34	4.25		4.25				59.3662	3086	2019	Stony Ford, NJ		8.41	2019-ez-?	14.92	3	3	2019-08-20	EZ-2019-7-5-6	59.3662
Leaf Litter	137	4.63	4.52	4.46		4.46				62.7259	3078	2019	Stony Ford, NJ		8.41	2019-ez-?	14.92	3	3	2019-08-20	EZ-2019-7-5-8	62.7259

## Sheet: Lichens
								Method 1	Method 2	Method 3													Final for avg.
	Ethylene concentration	Meas. δ13C	Drift cor. δ13C	Background cor. δ13C	Rayleigh cor. δ13C	Final δ13C used for %VNase		%VNase	%VNase	%VNase	Analysis Number	Year collected	Sample Location	Azoto bio. Replicate	Chemical precip. of acetylene?	δ13C of background ethylene in acetylene		δ13C of source acetylene	Calc. Method/Panel No. on plot	Dataset no. for plot	Date of analysis	Sample ID	%VNase		avg	sd	min	max	n	n sites
Sample Type	(ppm)	(‰)	(‰)	(‰)	(‰)	(‰)		(%)	(%)	(%)					x = YES	(‰)	Acetylene batch ID	(‰)					(%)
																									-0.81315	4.74599	-8.88657	5.57588	6	1
Lichens	777	0.67	1.42	1.4		1.4		-0.348493			8241	2021	Mount Moosilauke, NH			10.559	2021-NH		1	1	2021-10-06	RD-2021-NH-10	-0.348493
Lichens	920	0.67	1.37	1.35		1.35		-1.21972			8242	2021	Mount Moosilauke, NH			10.559	2021-NH		1	1	2021-10-06	RD-2021-NH-11	-1.21972
Lichens	412	0.72	1.37	1.33		1.33		-1.56822			8243	2021	Mount Moosilauke, NH			10.559	2021-NH		1	1	2021-10-06	RD-2021-NH-12	-1.56822
Lichens	960	1.16	1.76	1.74		1.74		5.57588			8244	2021	Mount Moosilauke, NH			10.559	2021-NH		1	1	2021-10-06	RD-2021-NH-13	5.57588
Lichens	554	0.98	1.54	1.51		1.51		1.56822			8245	2021	Mount Moosilauke, NH			10.559	2021-NH		1	1	2021-10-06	RD-2021-NH-14	1.56822
Lichens	454	0.16	0.95	0.91		0.91		-8.88657			8240	2021	Mount Moosilauke, NH			10.559	2021-NH		1	1	2021-10-06	RD-2021-NH-6	-8.88657

## Sheet: Moss
								Method 1	Method 2	Method 3													Final used for Avg.
	Ethylene concentration	Meas. δ13C	Drift cor. δ13C	Background cor. δ13C	Rayleigh cor. δ13C	Final δ13C used for %VNase		%VNase	%VNase	%VNase	Analysis Number	Year collected	Sample Location	Azoto bio. Replicate	Chemical precip. of acetylene?	δ13C of background ethylene in acetylene		δ13C of source acetylene	Calc. Method/Panel No. on plot	Dataset no. for plot	Date of analysis	Sample ID	%VNase
Sample Type	(ppm)	(‰)	(‰)	(‰)	(‰)	(‰)		(%)	(%)	(%)					x = YES	(‰)	Acetylene batch ID	(‰)					(%)	Avg	StDev	Min	Max	n	n sites
Moss	26	2.72	2.53	2.2		2.2				26.5686	4683	2019	IAS Woods, NJ		x	6.454	2019-ez-july31	14.92	3	3	2019-12-19	EZ-2019-8-1-11	26.5686	65.2821	37.858	-14.5483	123.041	31	3
Moss	108	2.62	2.52	2.45		2.45				30.5683	3073	2019	IAS Woods, NJ			6.454	2019-ez-july31	14.92	3	3	2019-08-20	EZ-2019-8-1-12	30.5683
Moss	10	3.24	3.05	2.2		2.2				26.5686	4684	2019	IAS Woods, NJ		x	6.454	2019-ez-july31	14.92	3	3	2019-12-19	EZ-2019-8-1-13	26.5686
Moss	5	4.78	4.5	3.2		3.2				42.5674	4868	2019	IAS Woods, NJ		x	6.454	2019-ez-july31	14.92	3	3	2019-12-21	EZ-2019-8-1-14	42.5674
Moss	5	5.62	5.77	5.31		5.31				76.3249	4879	2019	IAS Woods, NJ		x	6.454	2019-ez-july31	14.92	3	3	2019-12-21	EZ-2019-8-1-16	76.3249
Moss	5	6.95	6.71	6.88		6.88				101.443	4870	2019	IAS Woods, NJ		x	6.454	2019-ez-july31	14.92	3	3	2019-12-21	EZ-2019-8-1-17	101.443
Moss	5	5.57	5.31	4.55		4.55				64.1658	4869	2019	IAS Woods, NJ		x	6.454	2019-ez-july31	14.92	3	3	2019-12-21	EZ-2019-8-1-18	64.1658
Moss	6	5.02	4.82	4		4				55.3665	4685	2019	IAS Woods, NJ		x	6.454	2019-ez-july31	14.92	3	3	2019-12-19	EZ-2019-8-1-19	55.3665
Moss	200	3.41	3.34	3.31		3.31				44.3273	3019	2019	IAS Woods, NJ			6.454	2019-ez-july31	14.92	3	3	2019-08-20	EZ-2019-8-1-21	44.3273
Moss	7	7.13	6.98	7.19		7.19				106.403	4689	2019	IAS Woods, NJ		x	6.454	2019-ez-july31	14.92	3	3	2019-12-19	EZ-2019-8-1-22	106.403
Moss	5	7.31	7.45	8.11		8.11				121.122	4881	2019	IAS Woods, NJ		x	6.454	2019-ez-july31	14.92	3	3	2019-12-21	EZ-2019-8-1-23	121.122
Moss	5	4.69	4.5	3.2		3.2				42.5674	4872	2019	IAS Woods, NJ		x	6.454	2019-ez-july31	14.92	3	3	2019-12-21	EZ-2019-8-1-25	42.5674
Moss	30	14.99	14.77	15.36		15.36				237.113	4691	2019	IAS Woods, NJ		?	6.454	2019-ez-july31	14.92	3	-	2019-12-19	EZ-2019-8-1-26		237.113	possible leak in vial?, chromatography looks normal
Moss	9	5.37	5.11	4.73		4.73				67.0456	4692	2019	IAS Woods, NJ		x	6.454	2019-ez-july31	14.92	3	3	2019-12-19	EZ-2019-8-1-27	67.0456
Moss	34	2.64	2.35	2.09		2.09				24.8088	4693	2019	IAS Woods, NJ			6.454	2019-ez-july31	14.92	3	3	2019-12-19	EZ-2019-8-1-30	24.8088
Moss	5	6.45	6.59	6.68		6.68				98.2433	4882	2019	IAS Woods, NJ		x	6.454	2019-ez-july31	14.92	3	3	2019-12-21	EZ-2019-8-1-31	98.2433
Moss	7	5.25	4.92	4.31		4.31				60.3261	4694	2019	IAS Woods, NJ		x	6.454	2019-ez-july31	14.92	3	3	2019-12-19	EZ-2019-8-1-32	60.3261
Moss	9	3.39	3.2	2.27		2.27				27.6886	4682	2019	IAS Woods, NJ		x	6.454	2019-ez-july31	14.92	3	3	2019-12-19	EZ-2019-8-1-5	27.6886
Moss	13	3.71	3.72	3.22		3.22				42.8874	4662	2019	IAS Woods, NJ		x	6.454	2019-ez-july31	14.92	3	3	2019-12-19	EZ-2019-8-1-7	42.8874
Moss	7	4.11	4.08	3.13		3.13				41.4475	4663	2019	IAS Woods, NJ		x	6.454	2019-ez-july31	14.92	3	3	2019-12-19	EZ-2019-8-1-8	41.4475
Moss	5	4.31	4.46	3.13		3.13				41.4475	4883	2019	IAS Woods, NJ			6.454	2019-ez-july31	14.92	3	3	2019-12-21	EZ-2019-8-1-9	41.4475
Moss	7	7.14	6.95	7.15		7.15				105.763	4793	2019	IAS Woods, NJ		x	6.454	2019-ez-july31	14.92	3	3	2019-12-20	EZ-2019-8-2-1	105.763
Moss	7	1.74	1.58	-0.37		-0.37				-14.5483	4794	2019	IAS Woods, NJ		x	6.454	2019-ez-july31	14.92	3	3	2019-12-20	EZ-2019-8-2-3	-14.5483
Moss	8	4.3	4.02	3.21		3.21				42.7274	4789	2019	IAS Woods, NJ		x	6.454	2019-ez-july31	14.92	3	3	2019-12-20	EZ-2019-8-2-7	42.7274
Moss	19	6.9	8.25	8.23		8.23				123.041	4490	2019	Stony Ford, NJ			8.41	2019-ez-?	14.92	3	3	2019-12-13	RD-2019-12	123.041
Moss	33	6.34	7.61	7.56		7.56				112.322	4488	2019	Stony Ford, NJ			8.41	2019-ez-?	14.92	3	3	2019-12-13	RD-2019-14	112.322
Moss	155	5.8	6.92	6.9		6.9				101.763	4484	2019	Stony Ford, NJ			8.41	2019-ez-?		3	3	2019-12-13	RD-2019-2	101.763
Moss	120	6.73	7.4	7.38		7.38				109.442	4359	2019	Stony Ford, NJ			8.41	2019-ez-?	14.92	3	3	2019-12-11	RD-2019-4	109.922
Moss	120	6.3	7.46	7.44		7.44				110.402	4485	2019	Stony Ford, NJ			8.41	2019-ez-?	14.92	3	3	2019-12-13	RD-2019-4		duplicate
Moss	110	6.73	7.93	7.92		7.92				118.082	4486	2019	Stony Ford, NJ			8.41	2019-ez-?	14.92	3	3	2019-12-13	RD-2019-7	118.082
Moss	36.9		3.75	3.36		3.36		33.8038			8322	2021	Mount Moosilauke, NH			10.559	2021-NH		1	1	2021-10-07	RD-2021-NH-17	33.8038
Moss	12		4.41	3.18		3.18		30.6674			8314	2021	Mount Moosilauke, NH		x	10.559	2021-NH		1	1	2021-10-07	RD-2021-NH-18	30.6674
Moss	12		8.6	8.21		8.21		118.313			8319	2021	Mount Moosilauke, NH		x	10.559	2021-NH		1	1	2021-10-07	RD-2021-NH-24	118.313

## Sheet: Soil
								Method 1	Method 2	Method 3													Final used for Avg.
	Ethylene concentration	Meas. δ13C	Drift cor. δ13C	Background cor. δ13C	Rayleigh cor. δ13C	Final δ13C used for %Vnase		%VNase	%VNase	%VNase	Analysis Number	Year collected	Sample Location	Azoto bio. Replicate	Chemical precip. of acetylene?	δ13C of background ethylene in acetylene		δ13C of source acetylene	Calc. Method/Panel No. on plot	Dataset no. for plot	Date of analysis	Sample ID	%VNase
Sample Type	(ppm)	(‰)	(‰)	(‰)	(‰)	(‰)		(%)	(%)	(%)					x = YES	(‰)	Acetylene batch ID	(‰)					(%)	Avg	StDev	Min	Max	n	n sites
Soil	20	6.23	8.24	8.22		8.22				115.533	8535	2021	Watershed Institute, NJ		x	8.41	2021-eh2	14.92	3	2	2021-10-13	EH-2021-WS-1	115.533	123.915	37.2286	25.4487	177.827	21	3
Soil	21	7.13	9.19	9.27		9.27				132.929	8536	2021	Watershed Institute, NJ		x	8.41	2021-eh2	14.92	3	2	2021-10-13	EH-2021-WS-10	132.929
Soil	25	7.08	9.27	9.34		9.34				134.089	8538	2021	Watershed Institute, NJ		x	8.41	2021-eh2	14.92	3	2	2021-10-13	EH-2021-WS-11	134.089
Soil	11	7.46	9.85	10.17		10.17				147.84	8549	2021	Watershed Institute, NJ		x	8.41	2021-eh2	14.92	3	2	2021-10-13	EH-2021-WS-19	147.84
Soil	20	6.29	8.53	8.54		8.54				120.835	8539	2021	Watershed Institute, NJ		x	8.41	2021-eh2	14.92	3	2	2021-10-13	EH-2021-WS-2	120.835
Soil	14	9.01	10.47	10.81		10.81				158.443	8934	2021	Watershed Institute, NJ		x	8.41	2021-eh2	14.92	3	2	2021-10-26	EH-2021-WS-20	158.443
Soil	12	9.02	11.33	11.91		11.91				176.667	8541	2021	Watershed Institute, NJ		x	8.41	2021-eh2	14.92	3	2	2021-10-13	EH-2021-WS-28	177.827
Soil	12	11.24	11.44	12.05		12.05				178.987	8912	2021	Watershed Institute, NJ		x	8.41	2021-eh2	14.92	3	2	2021-10-26	EH-2021-WS-28		duplicate
Soil	13	7.82	10.18	10.5		10.5				153.307	8548	2021	Watershed Institute, NJ		x	8.41	2021-eh2	14.92	3	2	2021-10-13	EH-2021-WS-29	153.307
Soil	21	14.58	16.9	17.79		17.79				274.083	8545	2021	Watershed Institute, NJ		x	8.41	2021-eh2	14.92	3	-	2021-10-13	EH-2021-WS-37		274.083	possible leak in storage vial
Soil	27	12.55	14.87	15.39		15.39				234.322	8543	2021	Watershed Institute, NJ		x	8.41	2021-eh2	14.92	3	-	2021-10-13	EH-2021-WS-38		234.322	possible leak in storage vial
Soil	19	6.88	9.2	9.29		9.29				133.261	8544	2021	Watershed Institute, NJ		x	8.41	2021-eh2	14.92	3	2	2021-10-13	EH-2021-WS-55	133.261
Soil	18	7.75	10.19	10.41		10.41				151.816	8551	2021	Watershed Institute, NJ		x	8.41	2021-eh2	14.92	3	2	2021-10-13	EH-2021-WS-56	151.816
Soil	22	6.12	7.4	7.3		7.3				100.292	8513	2021	Watershed Institute, NJ		x	8.41	2021-eh2	14.92	3	2	2021-10-13	EH-2021-WS-64	100.292
Soil	26	6.61	7.94	7.9		7.9				110.232	8514	2021	Watershed Institute, NJ		x	8.41	2021-eh2	14.92	3	2	2021-10-13	EH-2021-WS-65	110.232
Soil	18	8.6	10.04	10.24		10.24				149	8516	2021	Watershed Institute, NJ		x	8.41	2021-eh2	14.92	3	2	2021-10-13	EH-2021-WS-73	149
Soil	21	7.99	9.49	9.6		9.6				138.396	8517	2021	Watershed Institute, NJ		x	8.41	2021-eh2	14.92	3	2	2021-10-13	EH-2021-WS-74	138.396
Soil	6	7.63	7.78	8.44		8.44				126.401	4880	2019	IAS Woods, NJ		x	6.454	2019-ez-july31	14.92	3	3	2019-12-21	EZ-2019-8-1-15	126.401
Soil	8	6.73	6.62	6.68		6.68				98.2433	4688	2019	IAS Woods, NJ		x	6.454	2019-ez-july31	14.92	3	3	2019-12-19	EZ-2019-8-1-20	98.2433
Soil	6	7.25	7.06	7.36		7.36				109.122	4690	2019	IAS Woods, NJ		x	6.454	2019-ez-july31	14.92	3	3	2019-12-19	EZ-2019-8-1-24	109.122
Soil	6	9.9	9.73	11.37		11.37				173.278	4873	2019	IAS Woods, NJ		x	6.454	2019-ez-july31	14.92	3	3	2019-12-21	EZ-2019-8-1-29	173.278
Soil	24	3.92	3.77	3.53		3.53				47.8471	4697	2019	IAS Woods, NJ		x	6.454	2019-ez-july31	14.92	3	3	2019-12-19	EZ-2019-8-1-33	47.8471
Soil	32	2.36	2.4	2.13		2.13				25.4487	4661	2019	IAS Woods, NJ		x	6.454	2019-ez-july31	14.92	3	3	2019-12-19	EZ-2019-8-1-6	25.4487
Soil	7	7.32	7.17	6.67		6.67				98.0833	4874	2019	Stony Ford, NJ			8.41	2019-ez-?	14.92	3	3	2019-12-21	RD-2019-13	98.0833

## Sheet: Termites
								Method 1	Method 2	Method 3												Final used for Avg.
	Ethylene concentration	Meas. δ13C	Drift cor. δ13C	Background cor. δ13C	Rayleigh cor. δ13C	Final δ13C used for %Vnase		%VNase	%VNase	%VNase	Analysis Number	Year collected	Sample Location	Chemical precip. of acetylene?	δ13C of background ethylene in acetylene		δ13C of source acetylene	Calc. Method/Panel No. on plot	Dataset no. for plot	Date of analysis	Sample ID	%VNase
Sample Type	(ppm)	(‰)	(‰)	(‰)	(‰)	(‰)		(%)	(%)	(%)				x = YES	(‰)	Acetylene batch ID	(‰)					(%)	Avg	StDev	Min	Max	n	n sites
																							130.067	21.9551	104.757	156.56	7	1
Zootermopsis, termites	96	9.52	10.3	10.34		10.34				156.56	4908	2019	Lab		8.41	2019-sh1	14.92	3	4	2019-12-22	SH-2019-Z2-1	156.56
Zootermopsis, termites	183	6.46	7.24	7.23		7.23			114.357		2501	2019	Lab		8.41	2019-sh3	14.21	2	4	2019-08-08	SH-2019-Z5-a	104.757
Zootermopsis, termites	183	6.44	7.25	7.24		7.24			114.516		2504	2019	Lab		8.41	2019-sh3	14.21	2	4	2019-08-08	SH-2019-Z5-a		duplicate
Zootermopsis, termites	183	5.24	6.09	6.06		6.06			95.791		4910	2019	Lab		8.41	2019-sh3	14.21	2	4	2019-12-22	SH-2019-Z5-a		duplicate
Zootermopsis, termites	183	4.34	6	5.97		5.97			94.3628		4392	2019	Lab		8.41	2019-sh3	14.21	2	4	2019-12-12	SH-2019-Z5b		duplicate
Zootermopsis, termites	34	8.28	9.12	9.16		9.16			144.984		2506	2019	Lab		8.41	2019-sh3	14.21	2	4	2019-08-08	SH-2019-Z6-a	144.905
Zootermopsis, termites	34	9.39	9.11	9.15		9.15			144.826		4787	2019	Lab	x	8.41	2019-sh3	14.21	2	4	2019-12-20	SH 2019 Z6b		duplicate
Zootermopsis, termites	238	7.23	8.13	8.13		8.13			109.438		4911	2019	Lab		8.41	2019-sh3or4	15.42	2	4	2019-12-22	SH-2019-Z8	109.438
Zootermopsis, termites	178	6.19	7.99	7.99		7.99			107.217		4395	2019	Lab		8.41	2019-sh3or4	15.42	2	4	2019-12-12	SH-2019-Z9	107.217
Zootermopsis, termites	52	8.834	9.567	9.63767		9.63767		145.339			9442	2022	Lab		7.80022	2022-sh1		1	1	07/21/2022	SH-2022-10-Z12	145.339
Zootermopsis, termites	50	8.609	9.39671	9.46323		9.46323		142.256			9439	2022	Lab		7.80022	2022-sh1		1	1	07/21/2022	SH-2022-9-Z11	142.256

## Sheet: Wood
								Method 1	Method 2	Method 3												Final used for Avg.
	Ethylene concentration	Meas. δ13C	Drift cor. δ13C	Background cor. δ13C	Rayleigh cor. δ13C	Final δ13C used for %VNase		%VNase	%VNase	%VNase	Analysis Number	Year collected	Sample Location	Chemical precip. of acetylene?	δ13C of background ethylene in acetylene		δ13C of source acetylene	Calc. Method/Panel No. on plot	Dataset no. for plot	Date of analysis	Sample ID	%VNase
Sample Type	(ppm)	(‰)	(‰)	(‰)	(‰)	(‰)		(%)	(%)	(%)				x = YES	(‰)	Acetylene batch ID	(‰)					(%)	Avg	StDev	Min	Max	n	n sites
																							125.86	32.6101	40.6476	167.555	43	5
Wood	24	7.38	9.03	8.89		8.89		130.162			8299	2021	Mount Moosilauke, NH	x	10.559	2021-NH		1	1	2021-10-07	EH-2021-NH-17	130.162
Wood	12	6.87	8.46	8.04		8.04		115.351			8300	2021	Mount Moosilauke, NH	x	10.559	2021-NH		1	1	2021-10-07	EH-2021-NH-34	115.351
Wood	36	7.04	9.46	9.4		9.4		139.049			8557	2021	Mount Moosilauke, NH		10.559	2021-NH		1	1	2021-10-13	EH-2021-NH-70	139.049
Wood	31	8.11	9.37	9.29		9.29		137.132			8199	2021	Mount Moosilauke, NH	x	10.559	2021-NH		1	1	2021-10-06	EH-2021-NH-71	137.132
Wood	52	6.74	8.43	8.34		8.34		120.578			8208	2021	Mount Moosilauke, NH		10.559	2021-NH		1	1	2021-10-06	EH-2021-NH-79	120.578
Wood	22	8.35	9.67	9.58		9.58		142.185			8307	2021	Mount Moosilauke, NH	x	10.559	2021-NH		1	1	2021-10-07	EH-2021-NH-80	142.185
Wood	30	8.76	10.13	10.25		10.25				149.165	8304	2021	Pine Barrens, NJ	x	8.41	2021-eh1	14.92	3	2	2021-10-07	EH-2021-PB-17	149.165
Wood	29	8.77	9.63	9.72		9.72				140.385	8238	2021	Pine Barrens, NJ	x	8.41	2021-eh1	14.92	3	2	2021-10-06	EH-2021-PB-34	140.385
Wood	53	10.21	10.69	10.78		10.78				157.946	8247	2021	Pine Barrens, NJ		8.41	2021-eh1	14.92	3	2	2021-10-06	EH-2021-PB-43	158.857
Wood	53	8.2	10.8	10.89		10.89				159.768	8994	2021	Pine Barrens, NJ		8.41	2021-eh1	14.92	3	2	2021-10-26	EH-2021-PB-43		duplicate
Wood	59	8.95	10.44	10.51		10.51				153.473	8212	2021	Pine Barrens, NJ		8.41	2021-eh1	14.92	3	2	2021-10-06	EH-2021-PB-44	153.473
Wood	19	8.21	10.16	10.37		10.37				151.153	8534	2021	Pine Barrens, NJ	x	8.41	2021-eh1	14.92	3	2	2021-10-13	EH-2021-PB-52	151.153
Wood	122	9.94	10.68	10.72		10.72				156.952	8142	2021	Pine Barrens, NJ		8.41	2021-eh1	14.92	3	2	2021-10-05	EH-2021-PB-61	156.952
Wood	113	9.85	10.57	10.61		10.61				155.13	8146	2021	Pine Barrens, NJ		8.41	2021-eh1	14.92	3	2	2021-10-05	EH-2021-PB-62	155.13
Wood	157	10.37	11.09	11.12		11.12				163.579	8147	2021	Pine Barrens, NJ		8.41	2021-eh1	14.92	3	2	2021-10-05	EH-2021-PB-70	163.579
Wood	96	9.79	11.3	11.36		11.36				167.555	8201	2021	Pine Barrens, NJ		8.41	2021-eh1	14.92	3	2	2021-10-06	EH-2021-PB-71	167.555
Wood	135	9.87	10.61	10.64		10.64				155.627	8141	2021	Pine Barrens, NJ		8.41	2021-eh1	14.92	3	2	2021-10-05	EH-2021-PB-79	155.627
Wood	12	7.91	9.26	9.43		9.43				135.58	8305	2021	Pine Barrens, NJ	x	8.41	2021-eh1	14.92	3	2	2021-10-07	EH-2021-PB-8	135.58
Wood	248	9.73	10.45	10.47		10.47				152.81	8148	2021	Pine Barrens, NJ		8.41	2021-eh1	14.92	3	2	2021-10-05	EH-2021-PB-80	152.81
Wood	49	8.59	9.73	9.79		9.79				141.544	8221	2021	Watershed Institute, NJ		8.41	2021-eh2	14.92	3	2	2021-10-06	EH-2021-WS-16	141.544
Wood	95	7.59	8.2	8.2		8.2				115.202	8127	2021	Watershed Institute, NJ		8.41	2021-eh2	14.92	3	2	2021-10-05	EH-2021-WS-25	115.202
Wood	126	7.24	7.91	7.9		7.9				110.232	8131	2021	Watershed Institute, NJ		8.41	2021-eh2	14.92	3	2	2021-10-05	EH-2021-WS-26	110.232
Wood	479	7.82	8.29	8.29		8.29				116.693	8119	2021	Watershed Institute, NJ		8.41	2021-eh2	14.92	3	2	2021-10-05	EH-2021-WS-34	116.693
Wood	281	6.9	8.65	8.65		8.65				122.657	8788	2021	Watershed Institute, NJ		8.41	2021-eh2	14.92	3	2	2021-10-20	EH-2021-WS-35	122.657
Wood	138	7.4	7.98	7.97		7.97				111.392	8124	2021	Watershed Institute, NJ		8.41	2021-eh2	14.92	3	2	2021-10-05	EH-2021-WS-62	111.392
Wood	133	10.5	11.09	11.13		11.13				163.745	8125	2021	Watershed Institute, NJ		8.41	2021-eh2	14.92	3	2	2021-10-05	EH-2021-WS-70	165.733
Wood	133	9.4	11.33	11.37		11.37				167.721	8790	2021	Watershed Institute, NJ		8.41	2021-eh2	14.92	3	2	2021-10-20	EH-2021-WS-70		duplicate
Wood	114	9.56	10.16	10.19		10.19				148.171	8126	2021	Watershed Institute, NJ		8.41	2021-eh2	14.92	3	2	2021-10-05	EH-2021-WS-71	148.171
Wood	18	3.78	5.42	5.05		5.05				63.0149	8520	2021	Watershed Institute, NJ	x	8.41	2021-eh2	14.92	3	2	2021-10-13	EH-2021-WS-79	63.0149
Wood	32	4.46	6	5.84		5.84				76.1031	8935	2021	Watershed Institute, NJ	x	8.41	2021-eh2	14.92	3	2	2021-10-26	EH-2021-WS-80	76.1031
Wood	18	4.28	3.9	3.61		3.61				49.127	4701	2019	IAS Woods, NJ		6.19	2019-ez-aug6	14.92	3	3	2019-12-19	EZ-2019-8-8-10	49.127
Wood	20	7.84	7.4	7.53		7.53				111.842	4702	2019	IAS Woods, NJ		6.19	2019-ez-aug6	14.92	3	3	2019-12-19	EZ-2019-8-8-11	111.842
Wood	36	3.75	3.25	3.08		3.08				40.6476	4703	2019	IAS Woods, NJ		6.19	2019-ez-aug6	14.92	3	3	2019-12-19	EZ-2019-8-8-12	40.6476
Wood	6	8.06	7.85	8.68		8.68				130.241	4797	2019	IAS Woods, NJ	x	6.19	2019-ez-aug6	14.92	3	3	2019-12-20	EZ-2019-8-8-13	130.241
Wood	14	7.4	7.06	7.2		7.2				106.563	4706	2019	IAS Woods, NJ		6.19	2019-ez-aug6	14.92	3	3	2019-12-19	EZ-2019-8-8-15	106.563
Wood	15	4.85	4.49	4.23		4.23				59.0462	4707	2019	IAS Woods, NJ		6.19	2019-ez-aug6	14.92	3	3	2019-12-19	EZ-2019-8-8-16	59.0462
Wood	5	7.23	7.05	7.62		7.62				113.282	4796	2019	IAS Woods, NJ	x	6.19	2019-ez-aug6	14.92	3	3	2019-12-20	EZ-2019-8-8-18	113.282
Wood	7	8.12	7.72	8.33		8.33				124.641	4709	2019	IAS Woods, NJ		6.19	2019-ez-aug6	14.92	3	3	2019-12-19	EZ-2019-8-8-19	124.641
Wood	8	9.75	9.32	10.36		10.36				157.119	4710	2019	IAS Woods, NJ		6.19	2019-ez-aug6	14.92	3	3	2019-12-19	EZ-2019-8-8-20	157.119
Wood	16	9.46	9.25	9.69		9.69				146.4	4698	2019	IAS Woods, NJ		6.19	2019-ez-aug6	14.92	3	3	2019-12-19	EZ-2019-8-8-6	146.4
Wood	5	8.32	8.05	9.29		9.29				140	4799	2019	IAS Woods, NJ	x	6.19	2019-ez-aug6	14.92	3	3	2019-12-20	EZ-2019-8-8-7	140
Wood	9	8.94	8.67	9.38		9.38				141.44	4699	2019	IAS Woods, NJ		6.19	2019-ez-aug6	14.92	3	3	2019-12-19	EZ-2019-8-8-8	141.44
Wood	12	4.97	4.65	4.34		4.34				60.8061	4700	2019	IAS Woods, NJ		6.19	2019-ez-aug6	14.92	3	3	2019-12-19	EZ-2019-8-8-9	60.8061
Wood	19	6.49	7.8	7.73		7.73				115.042	4489	2019	Stony Ford, NJ		8.41	2019-ez-?	14.92	3	3	2019-12-13	RD-2019-6	115.042
Wood	30	6.85	8.08	8.06		8.06				120.322	4487	2019	Stony Ford, NJ		8.41	2019-ez-?	14.92	3	3	2019-12-13	RD-2019-8	120.322

## Sheet: RP_paired
								Method 3
	Ethylene concentration	Meas. δ13C	Drift cor. δ13C	Background cor. δ13C	Rayleigh cor. δ13C	Final δ13C used for %VNase	Avg of incubation reps, Final δ13C used for %VNase	%VNase	Avg. of incubation reps., %VNase	Analysis Number	Year collected	Sample Location	Chemical precip. of acetylene?	δ13C of background ethylene in acetylene		δ13C of source acetylene	Calc. Method/Panel No. on plot	Dataset no. for plot	Date of analysis	Sample ID
Sample Type	(ppm)	(‰)	(‰)	(‰)	(‰)	(‰)	(‰)	(%)	(%)					(‰)	Acetylene batch ID	(‰)
Rhodopseudomonas palustris, Fe mutant	5100	8.23	10.55	10.55	10.43	10.43		152.207		8607		Lab		8.41	unknown	14.92	3	6	2021-10-14	KEL-RP-D:1st
Rhodopseudomonas palustris, Fe mutant	6100	8.68	10.99	10.99	10.86	10.86		159.332		8606		Lab		8.41	unknown	14.92	3	6	2021-10-14	KEL-RP-E:8th
Rhodopseudomonas palustris, Fe mutant	580		9.27	9.27		9.27	9.575	132.929	137.982	8847	2020	Lab		8.41	2020-RP	14.92	3	6	2021-10-20	RD-2020-Rp21		20
Rhodopseudomonas palustris, Fe mutant	580		9.87	9.88		9.88		143.035		8917	2020	Lab		8.41	2020-RP	14.92	3	6	2021-10-26	RD-2020-Rp21		20
Rhodopseudomonas palustris, Fe mutant	715		9.38	9.38		9.38	9.38	134.752	134.752	8919	2020	Lab		8.41	2020-RP	14.92	3	6	2021-10-26	RD-2020-Rp22		20
Rhodopseudomonas palustris, Fe mutant	925		9.56	9.56		9.56	9.56	137.734	137.734	8936	2020	Lab		8.41	2020-RP	14.92	3	6	2021-10-26	RD-2020-Rp23		20
Rhodopseudomonas palustris, Fe mutant	740		8.52	8.52		8.52	8.52	120.504	120.504	8977	2020	Lab		8.41	2020-RP	14.92	3	6	2021-10-26	RD-2020-Rp24		20
Rhodopseudomonas palustris, Fe mutant	863		10.2	10.2		10.2	10.2	148.337	148.337	8966	2020	Lab		8.41	2020-RP	14.92	3	6	2021-10-26	RD-2020-Rp25		20
Rhodopseudomonas palustris, Mo mutant	3700		2.19	2.19		2.19	2.19	15.6322	15.6322	8845	2020	Lab		8.41	2020-RP	14.92	3	6	2021-10-20	RD-2020-Rp10		20
Rhodopseudomonas palustris, Mo mutant	3946		1.99	1.99		1.99	1.99	12.3188	12.3188	8915	2020	Lab		8.41	2020-RP	14.92	3	6	2021-10-26	RD-2020-Rp11		20
Rhodopseudomonas palustris, Mo mutant	3823		1.54	1.54		1.54	1.54	4.86344	4.86344	8926	2020	Lab		8.41	2020-RP	14.92	3	6	2021-10-26	RD-2020-Rp12		20
Rhodopseudomonas palustris, Mo mutant	5426		3.37	3.37	3.04	3.04	3.04	29.7433	29.7433	8849	2020	Lab		8.41	2020-RP	14.92	3	6	2021-10-20	RD-2020-Rp27		10
Rhodopseudomonas palustris, Mo mutant	4378		1.08	1.08	0.77	0.77	0.77	-7.96736	-7.96736	8932	2020	Lab		8.41	2020-RP	14.92	3	6	2021-10-26	RD-2020-Rp28		10
Rhodopseudomonas palustris, Mo mutant	5549		1.3	1.3	0.9	0.9	0.9	-5.67866	-5.67866	8939	2020	Lab		8.41	2020-RP	14.92	3	6	2021-10-26	RD-2020-Rp29		10
Rhodopseudomonas palustris, V mutant	1519		7.77	7.77		7.77	7.77	108.078	108.078	8846	2020	Lab		8.41	2020-RP	14.92	3	6	2021-10-20	RD-2020-Rp16		10
Rhodopseudomonas palustris, V mutant	1492		7.57	7.57		7.57	7.57	104.765	104.765	8950	2020	Lab		8.41	2020-RP	14.92	3	6	2021-10-26	RD-2020-Rp17		10
Rhodopseudomonas palustris, V mutant	1276		8.24	8.24		8.24	8.24	115.865	115.865	8964	2020	Lab		8.41	2020-RP	14.92	3	6	2021-10-26	RD-2020-Rp18		10
Rhodopseudomonas palustris, V mutant	110		6.98	6.95		6.95	6.95	94.4929	94.4929	8843	2020	Lab		8.41	2020-RP	14.92	3	6	2021-10-20	RD-2020-Rp2		20
Rhodopseudomonas palustris, V mutant	49		7.07	7.01		7.01	7.01	95.487	95.487	8996	2020	Lab		8.41	2020-RP	14.92	3	6	2021-10-26	RD-2020-Rp4		20
	d13C Mo	d13C V	d13C Fe	d13C AY		eps Mo	eps V	eps Fe		delta Mo - V	delta Mo - Fe
RP 1	2.19	6.95	9.575	14.92		12.73	7.97	5.345		4.76	7.385		9.78929
RP 2	1.99	7.01	9.38	14.92		12.93	7.91	5.54		5.02	7.39		0.774889
RP 3	1.54		9.56	14.92		13.38		5.36			8.02
RP 4			8.52	14.92				6.4
RP 5			10.2	14.92				4.72
RP 6				14.92				4.49
								4.06
	1.90667	6.98	9.447	14.92		13.0133	7.94	5.13071		4.89	7.59833
	0.332916	0.0424264	0.604148	1.98603e-15		0.332916	0.0424264	0.774889		0.183848	0.365183

## Sheet: Supporting data for Table 1
													Parameters for Azotobacter in-house standards
Standard ID	Gas Analyzed	Source	Analysis Method	Volume Loaded	nmol of C loaded	Amplitude of mass 44 peak	Area of mass 44 peak	Background of mass 44	δ13C	Drift corrected δ13C	EY-4 Drift corr. Anchor?	EY-8 Drift corr. Anchor?	Azotobacter Incubation ID	Ethylene conc. from ARA	Est. δ13C of background ethylene in 'pure' acetylene	Est. conc. Of background ethylene in 'pure' acetylene	ARA Incubation Time	Batch ID of acetylene used for ARA	δ13C of source acetylene (Avg)	s.d. of source acetylene	n of source acetylene	f value	Data Excluded from stats and figures	Reason for data exclusion	Analysis no.
				μL	nmol	mV	Vs	mV	‰	‰				ppm	‰	ppm	hours		‰	‰
AY-1	Acetylene	Tank	Direct Injection	300		2777		1.1	13.7																6341
AY-1	Acetylene	Tank	Direct Injection	260		2488		1.4	14.389																6351
AY-1	Acetylene	Tank	Direct Injection	300		2094		1.1	12.941																6366
AY-1	Acetylene	Tank	Direct Injection	250		2018		1.3	12.69																6376
AY-1	Acetylene	Tank	Direct Injection	250		2139		1.8	13.767																6409
AY-1	Acetylene	Tank	Direct Injection	250		2277		1.8	14.035																6524
AY-1	Acetylene	Tank	Direct Injection	400		3156		1.5	14.09																6526
AY-1	Acetylene	Tank	Direct Injection	250		2186		2	13.536																6530
AY-1	Acetylene	Tank	Direct Injection	225		2216		1.7	13.799																6537
AY-1	Acetylene	Tank	Direct Injection	150		1303		1.8	13.058																6547
AY-1	Acetylene	Tank	Direct Injection	200		1609		1.4	12.922																6549
AY-1	Acetylene	Tank	Direct Injection	250		1962		2.1	13.284																6552
AY-1	Acetylene	Tank	Direct Injection	250		2124		1.8	13.514																6553
AY-1	Acetylene	Tank	Direct Injection	200		1804		1.7	13.104																6559
AY-1	Acetylene	Tank	Direct Injection	300		2589		1.8	13.505																6564
AY-1	Acetylene	Tank	Direct Injection	250		2066		1.5	13.133																6573
AY-1	Acetylene	Tank	Direct Injection	220		2083		1.5	13.789																6607
AY-1	Acetylene	Tank	Direct Injection	220		2087		2.1	13.824																6610
AY-1	Acetylene	Tank	Direct Injection	250		2242		1.9	14.132																6623
AY-1	Acetylene	Tank	Direct Injection	250		2185		2.2	13.381																6635
AY-1	Acetylene	Tank	Direct Injection	250		2821	10.24	1.4	14.293																6654
AY-1	Acetylene	Tank	Direct Injection	180		2210	7.806	1.2	14.263																6661
AY-1	Acetylene	Tank	Direct Injection	150		1805	6.135	1.3	14.905																6664
AY-1	Acetylene	Tank	Direct Injection	150		1957	6.77	1.4	14.691																6667
AY-1	Acetylene	Tank	Direct Injection	200		2192	7.413	1.5	15.732																6671
AY-1	Acetylene	Tank	Direct Injection	200		2214	7.641	1.9	15.334																6675
AY-1	Acetylene	Tank	Direct Injection	250		1274	5.507	1.6	13.358																6694
AY-1	Acetylene	Tank	Direct Injection	250		1007	4.425	1.7	14.471																6711
AY-1	Acetylene	Tank	Direct Injection	250		1416	5	1.9	12.95																6726
AY-1	Acetylene	Tank	Direct Injection	400		2033	8.11	2.5	13.71																6731
AY-1	Acetylene	Tank	Direct Injection	400		2320	9.32	2.6	13.9																6734
AY-1	Acetylene	Tank	Direct Injection	450		2883	11.84	2.1	14.1																6739
AY-1	Acetylene	Tank	Direct Injection	450		2294	10.91	2.1	14.26																6742
AY-1	Acetylene	Tank	Direct Injection	400		2552	10.059	1.5	16.765																6768
AY-1	Acetylene	Tank	Direct Injection	400		2655	11.11	1.1	14.541																6771
AY-1	Acetylene	Tank	Direct Injection	400		2112	9.418	1.2	13.903																6773
AY-1	Acetylene	Tank	Direct Injection	400		2454	9.601	1.5	15.729																6777
AY-1	Acetylene	Tank	Direct Injection	400		2595	10.118	1.2	15.252																6779
AY-1	Acetylene	Tank	Direct Injection	350		2488	9.523	1.6	17.064																6811
AY-1	Acetylene	Tank	Direct Injection	310		1948	7.889	1.6	15.044																6813
AY-1	Acetylene	Tank	Direct Injection	310		2078			16.645																6818
AY-1	Acetylene	Tank	Direct Injection	310		2237			15.702																6820
AY-1	Acetylene	Tank	Direct Injection	310		2241			14.941																6822
AY-1	Acetylene	Tank	Direct Injection	400		2457	10.445	1.5	15.135																6870
AY-1	Acetylene	Tank	Direct Injection	400		2883	13.031	1.4	14.899																6871
AY-1	Acetylene	Tank	Direct Injection	350		2404	10.9	1.3	14.403																6872
AY-1	Acetylene	Tank	Direct Injection	300		2003	9.17	1.3	14.163																6873
AY-1	Acetylene	Tank	Direct Injection	450		2665	12.835	1.1	14.283																6874
AY-1	Acetylene	Tank	Direct Injection	400		2407	11.459	1.5	14.37																6875
AY-1	Acetylene	Tank	Direct Injection	500		2741	13.453	1.6	14.262																6876
AY-1	Acetylene	Tank	Direct Injection	250		1337	6.891	1.5	13.927																6877
AY-1	Acetylene	Tank	Direct Injection	300		1919	7.514	1.6	15.737																6884
AY-1	Acetylene	Tank	Direct Injection	350		2436	9.639	1.6	15.453																6885
AY-1	Acetylene	Tank	Direct Injection	320		2103	8.048	2.4	15.822																6889
AY-1	Acetylene	Tank	Direct Injection	320		2081	8.153	1.5	15.566																6891
AY-1	Acetylene	Tank	Direct Injection	350		2013	8.49	1.8	13.849																6894
AY-1	Acetylene	Tank	Direct Injection	350		2823	11.354	1.7	15.036																6915
AY-1	Acetylene	Tank	Direct Injection	250		1713	7.624	1.5	14.335																6917
AY-1	Acetylene	Tank	Direct Injection	300		1952	8.941	1.4	14.231																6918
AY-1	Acetylene	Tank	Direct Injection	300		2428	9.532	2.2	15.608																6921
AY-1	Acetylene	Tank	Direct Injection	320		2400	9.725	2.3	15.621																6922
AY-1	Acetylene	Tank	Direct Injection	320		2187	9.232	1.9	14.402																6924
AY-1	Acetylene	Tank	Direct Injection	320		2102	9.373	1.7	13.359																6926
AY-1	Acetylene	Tank	Direct Injection	320		1797	8.812	4.4	13.273																6929
AY-1	Acetylene	Tank	Direct Injection	350		2372	9.683	3.5	13.77																6946
AY-1	Acetylene	Tank	Direct Injection	350		2509	11.276	3.1	14.113																6948
AY-1	Acetylene	Tank	Direct Injection	350		2251	10.841	2.8	13.819																6950
AY-1	Acetylene	Tank	Direct Injection	350		2698	10.444	3	14.593																6953
AY-1	Acetylene	Tank	Direct Injection	400		2893	12.327	2.8	13.762																6956
AY-1	Acetylene	Tank	Direct Injection	320		1882	9.401	2.6	12.704																6960
AY-1	Acetylene	Tank	Direct Injection	320		2448	9.355	2.6	14.228																6963
AY-1	Acetylene	Tank	Direct Injection	250		1690	7.713	2.2	12.48																6968
AY-1	Acetylene	Tank	Direct Injection	350		1971	8.99	2.3	12.4																6969
AY-1	Acetylene	Tank	Direct Injection	300		2546	10.084	1	15.663																6990
AY-1	Acetylene	Tank	Direct Injection	320		2137	9.032	1.1	15.267																6991
AY-1	Acetylene	Tank	Direct Injection	300		1863	8.528	1	14.733																6992
AY-1	Acetylene	Tank	Direct Injection	320		2459	9.75	1.6	15.544																6995
AY-1	Acetylene	Tank	Direct Injection	320		2230	9.012	1.3	15.176																6996
AY-1	Acetylene	Tank	Direct Injection	350		2012	8.465	1.2	14.652																6998
AY-1	Acetylene	Tank	Direct Injection	350		1821	8.077	1	14.417																6999
AY-1	Acetylene	Tank	Direct Injection	350		2651	10.677	1.3	15.548																7002
AY-1	Acetylene	Tank	Direct Injection	350		1918	8.393	1.3	14.405																7005
AY-1	Acetylene	Tank	Direct Injection	250		1372	6.738	1	13.927																7007
AY-1	Acetylene	Tank	Direct Injection	450		2348	11.227	0.9	13.916																7008
AY-1	Acetylene	Tank	Direct Injection	600		3454	17.105	1	14.099																7009
AY-1	Acetylene	Tank	Direct Injection	370		1714	8.815	1.2	13.3																7011
AY-1	Acetylene	Tank	Direct Injection	320		2461	9.737	1.4	15.041																7024
AY-1	Acetylene	Tank	Direct Injection	300		1989	8.726	1.2	14.03																7027
AY-1	Acetylene	Tank	Direct Injection	310		1829	8.864	1.2	13.176																7030
AY-1	Acetylene	Tank	Direct Injection	350		2821	11.195	1.7	15.018																7033
AY-1	Acetylene	Tank	Direct Injection	350		2438	9.981	1.4	13.936																7036
AY-1	Acetylene	Tank	Direct Injection	350		1810	8.169	1.2	12.987																7041
AY-4	Acetylene	Tank	Direct Injection	700		1972		1.2	16.295																6339
AY-4	Acetylene	Tank	Direct Injection	700		1953		1.1	15.644																6340
AY-4	Acetylene	Tank	Direct Injection	700		1822		1.1	15.754																6353
AY-4	Acetylene	Tank	Direct Injection	700		1735		1.5	14.742																6370
AY-4	Acetylene	Tank	Direct Injection	800		2044		1.1	15.412																6407
AY-4	Acetylene	Tank	Direct Injection	800		2290		2.2	15.144																6432
AY-4	Acetylene	Tank	Direct Injection	700		1959		1.6	17.407																6467
AY-4	Acetylene	Tank	Direct Injection	700		1971		1.4	15.561																6470
AY-4	Acetylene	Tank	Direct Injection	700		1975		2	15.541																6473
AY-4	Acetylene	Tank	Direct Injection	750		2241		1.7	15.352																6503
AY-4	Acetylene	Tank	Direct Injection	1000		4089		1.5	16.595																6505
AY-4	Acetylene	Tank	Direct Injection	800		2444	10.411	1.6	16.904																7034
AY-4	Acetylene	Tank	Direct Injection	850		1670	8.006	1.3	15.671																7038
AY-4	Acetylene	Tank	Direct Injection	900		1403	6.876	1.5	15.599																7039
EY-4	Ethylene	Tank	EPCon	30	2.508	2077	12.053	3.8	9.487		yes														2493
EY-4	Ethylene	Tank	EPCon	30	2.508	2052	11.911	3.8	9.481		yes														2494
EY-4	Ethylene	Tank	EPCon	30	2.508	2237	12.972	3.8	9.454		yes														2495
EY-4	Ethylene	Tank	EPCon	50	4.18	3250	18.92	88.4	9.92		yes														2521
EY-4	Ethylene	Tank	EPCon	30	2.508	1685	9.983	30.4	10.164		yes														2533
EY-4	Ethylene	Tank	EPCon	30	2.508	1714	10.133	52.9	10.167		yes														2545
EY-4	Ethylene	Tank	EPCon	30	2.508	1714	10.135	28.6	10.073		yes														2548
EY-4	Ethylene	Tank	EPCon	30	2.508	1987	11.75	18.5	10.306		yes														2566
EY-4	Ethylene	Tank	EPCon	40	3.344	2354	13.894	18.1	10.378		yes														2568
EY-4	Ethylene	Tank	EPCon	30	2.508	1729	10.204	20.6	10.275		yes														2581
EY-4	Ethylene	Tank	EPCon	30	2.508	1815	10.711	17.5	10.238		yes														2587
EY-4	Ethylene	Tank	EPCon	30	2.508	1651	9.743	17.3	10.372		yes														2588
EY-4	Ethylene	Tank	EPCon	30	2.508	1042	6.217	49.2	10.076		yes														2605
EY-4	Ethylene	Tank	EPCon	30	2.508	3098	18.231	46.5	8.518		yes														2770
EY-4	Ethylene	Tank	EPCon	30	2.508	2175	12.85	44.2	9.86		yes														2771
EY-4	Ethylene	Tank	EPCon	30	2.508	3266	19.201	42.5	9.305		yes														2772
EY-4	Ethylene	Tank	EPCon	30	2.508	2394	14.016	40	9.66		yes														2773
EY-4	Ethylene	Tank	EPCon	30	2.508	1797	10.499	60	10.089		yes														2781
EY-4	Ethylene	Tank	EPCon	20	1.672	1110	6.594	48.8	9.729		yes														2782
EY-4	Ethylene	Tank	EPCon	30	2.508	1757	10.303	68.3	10.014		yes														2800
EY-4	Ethylene	Tank	EPCon	80	6.688	5016	30.171	51.4	10.074		yes														2801
EY-4	Ethylene	Tank	EPCon	30	2.508	1735	10.221	91.8	9.788		yes														2811
EY-4	Ethylene	Tank	EPCon	20	1.672	1074	6.433	62.2	9.401		yes														2812
EY-4	Ethylene	Tank	EPCon	30	2.508	1697	10.107	51.9	10.027		yes														2822
EY-4	Ethylene	Tank	EPCon	35	2.926	2008	11.951	41.7	9.9		yes														2823
EY-4	Ethylene	Tank	EPCon	30	2.508	1690	10.133	26.9	10.171		yes														2833
EY-4	Ethylene	Tank	EPCon	20	1.672	1103	6.81	25	10.345		yes														2835
EY-4	Ethylene	Tank	EPCon	30	2.508	1672	10.042	26.1	10.204		yes														2844
EY-4	Ethylene	Tank	EPCon	30	2.508	1622	9.909	19.7	10.166		yes														2855
EY-4	Ethylene	Tank	EPCon	30	2.508	1626	9.711	16.7	9.737		yes														2866
EY-4	Ethylene	Tank	EPCon	20	1.672	1094	6.514	17.2	9.721		yes														2868
EY-4	Ethylene	Tank	EPCon	30	2.508	1774	10.332	22	9.207		yes														2878
EY-4	Ethylene	Tank	EPCon	20	1.672	1146	6.769	26.4	9.326		yes														2882
EY-4	Ethylene	Tank	EPCon	30	2.508	1739	10.093	25.1	9.794		yes														2883
EY-4	Ethylene	Tank	EPCon	45	3.762	3229	19.368	6.8	9.93		yes														3011
EY-4	Ethylene	Tank	EPCon	30	2.508	1838	10.682	5.5	10.126		yes														3018
EY-4	Ethylene	Tank	EPCon	30	2.508	1913	11.105	14.7	10.34		yes														3027
EY-4	Ethylene	Tank	EPCon	30	2.508	1933	11.278	8	10.466		yes														3035
EY-4	Ethylene	Tank	EPCon	30	2.508	1878	11.022	6.7	10.38		yes														3048
EY-4	Ethylene	Tank	EPCon	30	2.508	1899	11.096	6.6	10.28		yes														3059
EY-4	Ethylene	Tank	EPCon	30	2.508	2252	13.202	6.7	10.125		yes														3060
EY-4	Ethylene	Tank	EPCon	30	2.508	1982	11.663	7.4	10.157		yes														3070
EY-4	Ethylene	Tank	EPCon	30	2.508	1919	11.384	23	10.235		yes														3077
EY-4	Ethylene	Tank	EPCon	30	2.508	1915	11.26	13	10.159		yes														3085
EY-4	Ethylene	Tank	EPCon	30	2.508	1913	11.368	16.1	10.203		yes														3093
EY-4	Ethylene	Tank	EPCon	30	2.508	1956	11.557	11.4	10.154		yes														3107
EY-4	Ethylene	Tank	EPCon	30	2.508	1895	11.274	11.4	10.277		yes														3112
EY-4	Ethylene	Tank	EPCon	30	2.508	1965	11.188	8.8	9.93		yes														3129
EY-4	Ethylene	Tank	EPCon	30	2.508	1960	11.182	7.4	9.929		yes														3137
EY-4	Ethylene	Tank	EPCon	30	2.508	1960	11.16	17.1	9.94		yes														3145
EY-4	Ethylene	Tank	EPCon	20	1.672	1193	7.025	7.7	10.36		yes														3154
EY-4	Ethylene	Tank	EPCon	25	2.09	1474	8.614	8.2	10.422		yes														3155
EY-4	Ethylene	Tank	EPCon	30	2.508	1538	10.822	93.4	9.914		yes														3176
EY-4	Ethylene	Tank	EPCon	30	2.508	1844	12.712	88.5	9.632		yes														3177
EY-4	Ethylene	Tank	EPCon	30	2.508	1583	11.198	64.6	9.596		yes														3186
EY-4	Ethylene	Tank	EPCon	30	2.508	1642	11.642	52.5	9.322		yes														3195
EY-4	Ethylene	Tank	EPCon	25	2.09	1321	9.386	51.3	8.579		yes														3196
EY-4	Ethylene	Tank	EPCon	30	2.508	1658	11.768	41.9	9.728		yes														3210
EY-4	Ethylene	Tank	EPCon	30	2.508	1528	10.943	38.4	9.005		yes														3220
EY-4	Ethylene	Tank	EPCon	35	2.926	1980	14.384	35.1	9.561		yes														3233
EY-4	Ethylene	Tank	EPCon	30	2.508	1518	11.105	35.3	9.463		yes														3242
EY-4	Ethylene	Tank	EPCon	30	2.508	2290	13.302	3.2	10.58		yes														3264
EY-4	Ethylene	Tank	EPCon	30	2.508	2065	11.966	3.5	10.641		yes														3265
EY-4	Ethylene	Tank	EPCon	30	2.508	2123	12.276	7.5	10.198		yes														3312
EY-4	Ethylene	Tank	EPCon	30	2.508	2107	12.225	7	10.816		yes														3326
EY-4	Ethylene	Tank	EPCon	30	2.508	1975	11.402	6.9	10.173		yes														3328
EY-4	Ethylene	Tank	EPCon	30	2.508	1981	11.536	20.8	10.444		yes														3345
EY-4	Ethylene	Tank	EPCon	30	2.508	3539	20.608	2	9.946		yes														3399
EY-4	Ethylene	Tank	EPCon	30	2.508	3025	17.633	2.1	10.175		yes														3402
EY-4	Ethylene	Tank	EPCon	30	2.508	2775	16.545	41.6	10.419		yes														3417
EY-4	Ethylene	Tank	EPCon	30	2.508	2881	16.954	57	10.459		yes														3437
EY-4	Ethylene	Tank	EPCon	30	2.508	2739	16.213	47.8	10.486		yes														3447
EY-4	Ethylene	Tank	EPCon	30	2.508	2917	17.336	31.4	10.531		yes														3463
EY-4	Ethylene	Tank	EPCon	30	2.508	3072	18.247	29.8	10.419		yes														3465
EY-4	Ethylene	Tank	EPCon	30	2.508	3004	17.732	43.4	10.118		yes														3485
EY-4	Ethylene	Tank	EPCon	30	2.508	3094	17.966	27.5	10.503		yes														3496
EY-4	Ethylene	Tank	EPCon	30	2.508	2914	17.179	31.6	10.23		yes														3504
EY-4	Ethylene	Tank	EPCon	30	2.508	1559			10.219		yes														3693
EY-4	Ethylene	Tank	EPCon	30	2.508	1593	9.125	0	9.469		yes														3696
EY-4	Ethylene	Tank	EPCon	40	3.344	2318	13.334	0.1	9.815		yes														3697
EY-4	Ethylene	Tank	EPCon			1631	9.466	0.5	9.953		yes														3704
EY-4	Ethylene	Tank	EPCon			1640	9.411	0.6	9.993		yes														3707
EY-4	Ethylene	Tank	EPCon			1786	10.29	0.7	10.155		yes														3712
EY-4	Ethylene	Tank	EPCon	30	2.508	1751	10.215	0.9	10.426		yes														3718
EY-4	Ethylene	Tank	EPCon	30	2.508	1839	10.791	0.4	10.283		yes														3756
EY-4	Ethylene	Tank	EPCon	30	2.508	1643	9.519	0.6	10.298		yes														3764
EY-4	Ethylene	Tank	EPCon	30	2.508	1612	9.424	0.6	10.521		yes														3771
EY-4	Ethylene	Tank	EPCon	30	2.508	2479	14.282	0.7	10.317		yes														3772
EY-4	Ethylene	Tank	EPCon	30	2.508	1618	9.44	0.7	10.551		yes														3775
EY-4	Ethylene	Tank	EPCon	30	2.508	1587	9.32	0.9	10.448		yes														3781
EY-4	Ethylene	Tank	EPCon	30	2.508	2222	12.914	0.9	10.38		yes														3782
EY-4	Ethylene	Tank	EPCon	30	2.508	2166	12.719	1	10.218		yes														3789
EY-4	Ethylene	Tank	EPCon	30	2.508	1959	11.412	1	10.045		yes														3796
EY-4	Ethylene	Tank	EPCon	30	2.508	2236	13	1	10.139		yes														3804
EY-4	Ethylene	Tank	EPCon	30	2.508	2081	12.267	1.1	10.038		yes														3812
EY-4	Ethylene	Tank	EPCon	30	2.508	2051	12.024	1.1	9.963		yes														3820
EY-4	Ethylene	Tank	EPCon	30	2.508	1585	9.324	1.1	9.945		yes														3836
EY-4	Ethylene	Tank	EPCon	30	2.508	2013	11.979	1.1	9.738		yes														3839
EY-4	Ethylene	Tank	EPCon	30	2.508	2198	12.447	-0.1	10.155		yes														3867
EY-4	Ethylene	Tank	EPCon	30	2.508	2069	12.156	0.3	10.132		yes														3880
EY-4	Ethylene	Tank	EPCon	30	2.508	2051	11.93	0.3	10.194		yes														3885
EY-4	Ethylene	Tank	EPCon	30	2.508	2319	13.397	0.3	10.124		yes														3886
EY-4	Ethylene	Tank	EPCon	30	2.508	2142	12.439	0.5	9.707		yes														3893
EY-4	Ethylene	Tank	EPCon	30	2.508	1992	11.716	0.6	9.552		yes														3900
EY-4	Ethylene	Tank	EPCon	30	2.508	2023	11.813	0.6	9.487		yes														3907
EY-4	Ethylene	Tank	EPCon	30	2.508	2026	11.733	0.7	9.42		yes														3914
EY-4	Ethylene	Tank	EPCon	30	2.508	2000	11.538	0.7	9.308		yes														3922
EY-4	Ethylene	Tank	EPCon	30	2.508	2005	11.664	0.7	9.347		yes														3927
EY-4	Ethylene	Tank	EPCon	30	2.508	2242	13.076	0.7	9.502		yes														3928
EY-4	Ethylene	Tank	EPCon	30	2.508	2247	13.111	0.8	9.45		yes														3936
EY-4	Ethylene	Tank	EPCon	30	2.508	2230	13.029	0.8	9.46		yes														3944
EY-4	Ethylene	Tank	EPCon	30	2.508	2222	12.882	0.8	10.392		yes														3952
EY-4	Ethylene	Tank	EPCon	30	2.508	2520	14.769	0.6	10.439		yes														3965
EY-4	Ethylene	Tank	EPCon	30	2.508	2436	14.418	0.6	10.492		yes														3970
EY-4	Ethylene	Tank	EPCon	30	2.508	1315	7.665	0.6	10.639		yes														3971
EY-4	Ethylene	Tank	EPCon	30	2.508	1848	10.925	0.7	10.837		yes														3978
EY-4	Ethylene	Tank	EPCon	30	2.508	2057	12.159	0.8	10.657		yes														3985
EY-4	Ethylene	Tank	EPCon	30	2.508	2349	13.933	0.8	10.602		yes														3992
EY-4	Ethylene	Tank	EPCon	30	2.508	2418	14.332	0.8	10.649		yes														3999
EY-4	Ethylene	Tank	EPCon	30	2.508	2166	12.916	0.8	10.655		yes														4007
EY-4	Ethylene	Tank	EPCon	30	2.508	2237	13.352	0.8	10.789		yes														4012
EY-4	Ethylene	Tank	EPCon	30	2.508	1673	10.002	0.8	10.837		yes														4013
EY-4	Ethylene	Tank	EPCon	30	2.508	1902	11.236	0.8	10.679		yes														4021
EY-4	Ethylene	Tank	EPCon	30	2.508	1357	8.173	0.8	10.891		yes														4025
EY-4	Ethylene	Tank	EPCon	30	2.508	1951	11.572	0.8	10.603		yes														4030
EY-4	Ethylene	Tank	EPCon	30	2.508	2161	12.767	-0.3	9.251		yes														4112
EY-4	Ethylene	Tank	EPCon	35	2.926	2252	13.309	-0.2	9.267		yes														4120
EY-4	Ethylene	Tank	EPCon	50	4.18	3414	20.07	-0.1	9.487		yes														4123
EY-4	Ethylene	Tank	EPCon	30	2.508	1845	10.98	-0.1	9.762		yes														4130
EY-4	Ethylene	Tank	EPCon	30	2.508	1777	10.41	0	10.195		yes														4137
EY-4	Ethylene	Tank	EPCon	40	3.344	3037	17.821	0	10.043		yes														4140
EY-4	Ethylene	Tank	EPCon	30	2.508	2046	11.405	-0.1	8.664		yes														4292
EY-4	Ethylene	Tank	EPCon	30	2.508	2025	11.446	0	8.586		yes														4309
EY-4	Ethylene	Tank	EPCon	30	2.508	1689	9.721	0.1	8.525		yes														4314
EY-4	Ethylene	Tank	EPCon	30	2.508	1668	9.668	0.1	8.616		yes														4315
EY-4	Ethylene	Tank	EPCon	30	2.508	1680	9.71	0.1	8.506		yes														4321
EY-4	Ethylene	Tank	EPCon	30	2.508	1879	10.866	0.1	8.602		yes														4322
EY-4	Ethylene	Tank	EPCon	30	2.508	1824	10.693	0.1	8.532		yes														4329
EY-4	Ethylene	Tank	EPCon	30	2.508	1699	9.938	0.1	8.615		yes														4330
EY-4	Ethylene	Tank	EPCon	30	2.508	1679	9.918	0.1	8.606		yes														4337
EY-4	Ethylene	Tank	EPCon	30	2.508	1656	9.798	0.1	8.493		yes														4338
EY-4	Ethylene	Tank	EPCon	30	2.508	1816	10.216	0.2	9.792		yes														4345
EY-4	Ethylene	Tank	EPCon	30	2.508	1828	10.355	0.2	10.075		yes														4346
EY-4	Ethylene	Tank	EPCon	30	2.508	1812	10.177	2.8	9.95		yes														4353
EY-4	Ethylene	Tank	EPCon	30	2.508	1782	10.004	1.7	10.069		yes														4354
EY-4	Ethylene	Tank	EPCon	30	2.508				9.049		yes														4361
EY-4	Ethylene	Tank	EPCon	30	2.508	2025	11.208	-0.3	8.312		yes														4367
EY-4	Ethylene	Tank	EPCon	30	2.508	1749	9.891	0.4	8.414		yes														4399
EY-4	Ethylene	Tank	EPCon	30	2.508	1603	9.146	0.4	8.922		yes														4410
EY-4	Ethylene	Tank	EPCon	30	2.508	1686	9.609	0.3	8.908		yes														4411
EY-4	Ethylene	Tank	EPCon	30	2.508	1591	9.086	0.2	8.594		yes														4416
EY-4	Ethylene	Tank	EPCon	30	2.508	1651	9.465	1.2	8.837		yes														4422
EY-4	Ethylene	Tank	EPCon	30	2.508	1477	8.32	0	7.7		yes														4426
EY-4	Ethylene	Tank	EPCon	30	2.508	1436	8.215	18.5	6.204		yes														4431
EY-4	Ethylene	Tank	EPCon	30	2.508	1392	8	12.5	6.569		yes														4436
EY-4	Ethylene	Tank	EPCon	30	2.508	1535	8.839	0.8	10.341		yes														4440
EY-4	Ethylene	Tank	EPCon	30	2.508	1462	8.39	1	10.197		yes														4441
EY-4	Ethylene	Tank	EPCon	30	2.508	1449	8.254	0.7	10.306		yes														4442
EY-4	Ethylene	Tank	EPCon	30	2.508	1653	9.393	0.5	10.238		yes														4447
EY-4	Ethylene	Tank	EPCon	30	2.508	1723	10.305	0.6	10.476		yes														4452
EY-4	Ethylene	Tank	EPCon	30	2.508	1582	9.331	0.7	10.201		yes														4457
EY-4	Ethylene	Tank	EPCon	30	2.508	1459	8.458	0.7	9.931		yes														4462
EY-4	Ethylene	Tank	EPCon	30	2.508	1508	8.744	0.7	10.097		yes														4467
EY-4	Ethylene	Tank	EPCon	30	2.508	1527	8.978	0.3	9.099		yes														4481
EY-4	Ethylene	Tank	EPCon	30	2.508	1400	8.174	0.3	8.712		yes														4491
EY-4	Ethylene	Tank	EPCon	30	2.508	1348	7.871	0.2	8.771		yes														4494
EY-4	Ethylene	Tank	EPCon	30	2.508	1734	10.112	0.7	9.685		yes														4558
EY-4	Ethylene	Tank	EPCon	30	2.508	2690	15.939	0.4	9.753		yes														4563
EY-4	Ethylene	Tank	EPCon	30	2.508	1378	8.806	0.6	10.139		yes														4593
EY-4	Ethylene	Tank	EPCon	30	2.508	1323	8.15	0.8	10.358		yes														4610
EY-4	Ethylene	Tank	EPCon	30	2.508	1512	9.175	1.7	10.491		yes														4619
EY-4	Ethylene	Tank	EPCon	30	2.508	1432	8.612	1.2	10.424		yes														4628
EY-4	Ethylene	Tank	EPCon	30	2.508	1536	9.07	18.4	10.458		yes														4644
EY-4	Ethylene	Tank	EPCon	30	2.508	1517	9.489	2.7	10.026		yes														4660
EY-4	Ethylene	Tank	EPCon	30	2.508	1437	9.052	2.3	10.158		yes														4664
EY-4	Ethylene	Tank	EPCon	30	2.508	1447	9.017	2.3	10.07		yes														4665
EY-4	Ethylene	Tank	EPCon	30	2.508	1223	7.715	2	10.148		yes														4669
EY-4	Ethylene	Tank	EPCon	30	2.508	1501	9.124	1.7	10.26		yes														4678
EY-4	Ethylene	Tank	EPCon	30	2.508	1331	7.998	1.5	10.306		yes														4686
EY-4	Ethylene	Tank	EPCon	30	2.508	1323	7.957	1.5	10.177		yes														4687
EY-4	Ethylene	Tank	EPCon	30	2.508	1325	8.023	1.4	10.468		yes														4695
EY-4	Ethylene	Tank	EPCon	30	2.508	1281	7.874	1.4	10.193		yes														4696
EY-4	Ethylene	Tank	EPCon	30	2.508	1303	8.011	1.4	10.66		yes														4704
EY-4	Ethylene	Tank	EPCon	30	2.508	1375	8.356	1.4	10.418		yes														4705
EY-4	Ethylene	Tank	EPCon	30	2.508	1355	8.349	1.4	10.59		yes														4713
EY-4	Ethylene	Tank	EPCon	30	2.508	1312	8.052	1.3	9.623		yes														4714
EY-4	Ethylene	Tank	EPCon	30	2.508	1253	8.112	1.4	10.425		yes														4724
EY-4	Ethylene	Tank	EPCon	30	2.508	1268	8.112	1.3	10.193		yes														4725
EY-4	Ethylene	Tank	EPCon	30	2.508	1727	9.927	0.7	10.364		yes														4733
EY-4	Ethylene	Tank	EPCon	30	2.508	1562	8.951	0.6	9.98		yes														4736
EY-4	Ethylene	Tank	EPCon	30	2.508	1540	9.691	0.4	9.693		yes														4744
EY-4	Ethylene	Tank	EPCon	80	6.688	3886	23.504	0.4	9.751		yes														4748
EY-4	Ethylene	Tank	EPCon	30	2.508	1480	9.268	0.3	10.081		yes														4751
EY-4	Ethylene	Tank	EPCon	30	2.508	1581	9.884	0.3	10.184		yes														4752
EY-4	Ethylene	Tank	EPCon	30	2.508	1349	8.443	0.3	10.052		yes														4759
EY-4	Ethylene	Tank	EPCon	30	2.508	1421	8.907	0.3	10.311		yes														4763
EY-4	Ethylene	Tank	EPCon	30	2.508	1347	8.458	0.2	10.192		yes														4766
EY-4	Ethylene	Tank	EPCon	30	2.508	1337	8.327	0.2	10.457		yes														4773
EY-4	Ethylene	Tank	EPCon	30	2.508	1214	7.599	0.2	10.5		yes														4780
EY-4	Ethylene	Tank	EPCon	30	2.508	1526	9.524	0.2	10.219		yes														4781
EY-4	Ethylene	Tank	EPCon	30	2.508	1494	9.239	0.2	10.399		yes														4788
EY-4	Ethylene	Tank	EPCon	30	2.508	1326	8.508	0.2	10.244		yes														4795
EY-4	Ethylene	Tank	EPCon	30	2.508	1320	8.391	0.2	10.467		yes														4802
EY-4	Ethylene	Tank	EPCon	30	2.508	1738	10.054	0.7	10.05		yes														4810
EY-4	Ethylene	Tank	EPCon	30	2.508	1400	8.927	0.3	9.965		yes														4822
EY-4	Ethylene	Tank	EPCon	30	2.508	1440	9.006	0.4	10.272		yes														4829
EY-4	Ethylene	Tank	EPCon	30	2.508	1632	10.077	0.3	10.355		yes														4830
EY-4	Ethylene	Tank	EPCon	30	2.508	1447	9.006	0.6	10.277		yes														4837
EY-4	Ethylene	Tank	EPCon	30	2.508	1484	9.165	0.5	10.377		yes														4844
EY-4	Ethylene	Tank	EPCon	30	2.508	1512	9.324	0.5	10.142		yes														4851
EY-4	Ethylene	Tank	EPCon	30	2.508	1374	8.558	0.3	10.349		yes														4858
EY-4	Ethylene	Tank	EPCon	30	2.508	1562	9.678	0.3	10.399		yes														4859
EY-4	Ethylene	Tank	EPCon	30	2.508	1502	9.33	0.3	10.421		yes														4866
EY-4	Ethylene	Tank	EPCon	30	2.508	1466	9.052	0.4	10.188		yes														4877
EY-4	Ethylene	Tank	EPCon	30	2.508	1372	8.474	0.3	9.954		yes														4878
EY-4	Ethylene	Tank	EPCon	30	2.508	1063	6.2	1.3	10.876		yes														4894
EY-4	Ethylene	Tank	EPCon	30	2.508	1286	8.211	1	9.48		yes														4904
EY-4	Ethylene	Tank	EPCon	30	2.508	1222	7.734	5.1	9.164		yes														4912
EY-4	Ethylene	Tank	EPCon	30	2.508	1382	8.631	3.4	9.37		yes														4913
EY-4	Ethylene	Tank	EPCon	30	2.508	1229	7.709	1.7	9.48		yes														4919
EY-4	Ethylene	Tank	EPCon	10	0.836	1171	7.527	1.3	10.032		yes														4926
EY-4	Ethylene	Tank	EPCon	30	2.508	1274	8.048	1.1	9.494		yes														4933
EY-4	Ethylene	Tank	EPCon	40	3.344	1463	9.28	1.6	9.941		yes														4938
EY-4	Ethylene	Tank	EPCon	40	3.344	1387	8.847	1.8	10.344		yes														4940
EY-4	Ethylene	Tank	EPCon	40	3.344	1319	8.426	1.5	10.526		yes														4942
EY-4	Ethylene	Tank	EPCon	40	3.344	1069	6.876	1.8	10.129		yes														4944
EY-4	Ethylene	Tank	EPCon	40	3.344	1482	9.42	2.7	10.342		yes														4946
EY-4	Ethylene	Tank	EPCon	40	3.344	1264	7.999	1.6	8.841		yes														4948
EY-4	Ethylene	Tank	EPCon	40	3.344	1504	9.51	6.6	10.099		yes														4952
EY-4	Ethylene	Tank	EPCon	40	3.344	1275	8.102	5.2	10.208		yes														4953
EY-4	Ethylene	Tank	EPCon	30	2.508	1231	7.83	3.6	9.669		yes														4956
EY-4	Ethylene	Tank	EPCon	30	2.508	1274	8.095	3.3	9.69		yes														4957
EY-4	Ethylene	Tank	Direct Injection	450	55.4485	2294		0.9	9.413		yes														5783
EY-4	Ethylene	Tank	Direct Injection	450	55.4485	2188		0.7	9.483		yes														5783
EY-4	Ethylene	Tank	Direct Injection	420	51.752	2019		0.4	9.772		yes														5784
EY-4	Ethylene	Tank	Direct Injection	420	51.752	1435		0.4	9.771		yes														5784
EY-4	Ethylene	Tank	Direct Injection	400	49.2876	1937		0.8	9.39		yes														5787
EY-4	Ethylene	Tank	Direct Injection	400	49.2876	2114		1.4	9.698		yes														5788
EY-4	Ethylene	Tank	Direct Injection	400	49.2876	2003		0.4	9.653		yes														5789
EY-4	Ethylene	Tank	Direct Injection	400	49.2876	1861		0.7	9.725		yes														5792
EY-4	Ethylene	Tank	Direct Injection	300	36.9657	1490		0.6	9.66		yes														5793
EY-4	Ethylene	Tank	Direct Injection	280	34.5013	1407		1.2	9.42		yes														5795
EY-4	Ethylene	Tank	Direct Injection	280	34.5013	1336		0.7	9.555		yes														5796
EY-4	Ethylene	Tank	Direct Injection	400	49.2876	2104		0.4	9.945		yes														5838
EY-4	Ethylene	Tank	Direct Injection	420	51.752	2245		0.4	9.862		yes														5839
EY-4	Ethylene	Tank	Direct Injection	380	46.8232	1994		0.5	9.936		yes														5845
EY-4	Ethylene	Tank	Direct Injection	320	39.4301	1755		1.3	9.88		yes														5847
EY-4	Ethylene	Tank	Direct Injection	320	39.4301	1579		0.8	9.674		yes														5848
EY-4	Ethylene	Tank	Direct Injection	300	36.9657	1904		1.2	9.875		yes														6166
EY-4	Ethylene	Tank	Direct Injection	300	36.9657	1974		1.3	9.757		yes														6166
EY-4	Ethylene	Tank	Direct Injection	310	38.1979	2022		0.7	10.159		yes														6167
EY-4	Ethylene	Tank	Direct Injection	310	38.1979	1884		0.9	9.996		yes														6167
EY-4	Ethylene	Tank	Direct Injection	320	39.4301	1925		1.4	9.875		yes														6169
EY-4	Ethylene	Tank	Direct Injection	320	39.4301	1904		1.5	9.672		yes														6169
EY-4	Ethylene	Tank	Direct Injection	330	40.6623	1927		0.7	10.05		yes														6171
EY-4	Ethylene	Tank	Direct Injection	330	40.6623	1891		1.7	9.936		yes														6183
EY-4	Ethylene	Tank	Direct Injection	300	36.9657	1764		1.7	9.788		yes														6183
EY-4	Ethylene	Tank	Direct Injection	330	40.6623	1871		1	9.976		yes														6184
EY-4	Ethylene	Tank	Direct Injection	330	40.6623	1817		0.8	10.041		yes														6192
EY-4	Ethylene	Tank	Direct Injection	330	40.6623	1820		0.7	9.908		yes														6193
EY-4	Ethylene	Tank	Direct Injection	300	36.9657	1664		1.5	9.96		yes														6196
EY-4	Ethylene	Tank	Direct Injection	300	36.9657	1648		0.8	9.898		yes														6260
EY-4	Ethylene	Tank	Direct Injection	340	41.8945	1764		0.7	10.096		yes														6261
EY-4	Ethylene	Tank	Direct Injection	340	41.8945	1784		1.4	9.795		yes														6263
EY-4	Ethylene	Tank	Direct Injection	340	41.8945	1709		0.9	9.969		yes														6264
EY-4	Ethylene	Tank	Direct Injection	360	44.3588	1811		0.7	10.032		yes														6265
EY-4	Ethylene	Tank	Direct Injection	340	41.8945	1701		0.7	10.057		yes														6266
EY-4	Ethylene	Tank	Direct Injection	340	41.8945	1690		1.3	10.081		yes														6267
EY-4	Ethylene	Tank	EPCon	30	2.508	2423	13.006	2.3	9.839		yes														7754
EY-4	Ethylene	Tank	EPCon	30	2.508	2398	12.899	2.3	9.817		yes														7759
EY-4	Ethylene	Tank	EPCon	30	2.508	2426	13.03	2.4	9.884		yes														7764
EY-4	Ethylene	Tank	EPCon	30	2.508	2377	12.644	2.4	9.887		yes														7769
EY-4	Ethylene	Tank	EPCon	30	2.508	2331	12.387	2.4	10.027		yes														7774
EY-4	Ethylene	Tank	EPCon	30	2.508	2348	12.527	2.4	10.175		yes														7779
EY-4	Ethylene	Tank	EPCon	30	2.508	2205	11.794	2.4	9.946		yes														7784
EY-4	Ethylene	Tank	EPCon	30	2.508	2186	11.704	2.3	9.975		yes														7789
EY-4	Ethylene	Tank	EPCon	30	2.508	2261	12.241	2.3	9.813		yes														7794
EY-4	Ethylene	Tank	EPCon	30	2.508	2099	11.363	2.3	10.08		yes														7799
EY-4	Ethylene	Tank	EPCon	30	2.508	2039	11.046	2.3	10.066		yes														7804
EY-4	Ethylene	Tank	EPCon	30	2.508	2558	13.535	3.8	9.797		yes														8102
EY-4	Ethylene	Tank	EPCon	30	2.508	2376	12.685	3.5	9.677		yes														8109
EY-4	Ethylene	Tank	EPCon	30	2.508	2320	12.37	3.2	9.708		yes														8116
EY-4	Ethylene	Tank	EPCon	30	2.508	2354	12.509	3	9.529		yes														8123
EY-4	Ethylene	Tank	EPCon	30	2.508	2313	12.283	2.7	9.456		yes														8130
EY-4	Ethylene	Tank	EPCon	30	2.508	2328	12.304	2.5	9.32		yes														8137
EY-4	Ethylene	Tank	EPCon	30	2.508	2253	12.052	2.3	9.377		yes														8144
EY-4	Ethylene	Tank	EPCon	30	2.508	2177	11.706	2.2	9.391		yes														8151
EY-4	Ethylene	Tank	EPCon	30	2.508	2272	11.976	2.1	9.43		yes														8158
EY-4	Ethylene	Tank	EPCon	30	2.508	2277	11.869	2	9.348		yes														8165
EY-4	Ethylene	Tank	EPCon	30	2.508	2664	14.336	2.3	9.973		yes														8182
EY-4	Ethylene	Tank	EPCon	30	2.508	2672	14.387	2.1	9.93		yes														8190
EY-4	Ethylene	Tank	EPCon	30	2.508	2223	11.704	1.9	9.095		yes														8197
EY-4	Ethylene	Tank	EPCon	30	2.508	2513	13.196	1.8	8.214		yes														8204
EY-4	Ethylene	Tank	EPCon	30	2.508	2424	12.934	1.7	8.564		yes														8211
EY-4	Ethylene	Tank	EPCon	30	2.508	2489	13.058	1.7	8.874		yes														8218
EY-4	Ethylene	Tank	EPCon	30	2.508	2426	12.705	1.6	9.077		yes														8225
EY-4	Ethylene	Tank	EPCon	30	2.508	2518	13.204	1.6	9.087		yes														8232
EY-4	Ethylene	Tank	EPCon	30	2.508	2547	13.512	1.6	9.259		yes														8239
EY-4	Ethylene	Tank	EPCon	30	2.508	2336	12.32	1.6	9.595		yes														8246
EY-4	Ethylene	Tank	EPCon	30	2.508	2425	12.975	1.6	9.8		yes														8253
EY-4	Ethylene	Tank	EPCon	30	2.508	2305	12.262	1.6	9.974		yes														8260
EY-4	Ethylene	Tank	EPCon	30	2.508	2465	13.191	2.4	9.782		yes														8268
EY-4	Ethylene	Tank	EPCon	30	2.508	2376	13.128	1.8	9.796		yes														8275
EY-4	Ethylene	Tank	EPCon	30	2.508	2277	12.126	1.7	8.635		yes														8282
EY-4	Ethylene	Tank	EPCon	30	2.508	2195	11.442	1.5	8.007		yes														8289
EY-4	Ethylene	Tank	EPCon	30	2.508	2555	13.296	1.4	8.248		yes														8296
EY-4	Ethylene	Tank	EPCon	30	2.508	2398	12.581	1.4	8.72		yes														8303
EY-4	Ethylene	Tank	EPCon	30	2.508	2129	11.29	1.4	8.83		yes														8310
EY-4	Ethylene	Tank	EPCon	30	2.508	2396	12.687	1.4	8.984		yes														8317
EY-4	Ethylene	Tank	EPCon	30	2.508	2285	12.057	1.3	9.146		yes														8324
EY-4	Ethylene	Tank	EPCon	30	2.508	2167	11.494	1.4	9.404		yes														8331
EY-4	Ethylene	Tank	EPCon	30	2.508	2215	12.005	1.5	9.704		yes														8361
EY-4	Ethylene	Tank	EPCon	30	2.508	2046	11.274	1.3	9.256		yes														8370
EY-4	Ethylene	Tank	EPCon	30	2.508	2106	11.434	1.3	9.122		yes														8377
EY-4	Ethylene	Tank	EPCon	30	2.508	2137	11.501	1.2	8.778		yes														8384
EY-4	Ethylene	Tank	EPCon	30	2.508	2024	10.751	1.1	8.351		yes														8391
EY-4	Ethylene	Tank	EPCon	30	2.508	1963	10.434	1.1	8.072		yes														8398
EY-4	Ethylene	Tank	EPCon	30	2.508	1898	10.149	1.1	8.293		yes														8405
EY-4	Ethylene	Tank	EPCon	30	2.508	1734	9.235	1.1	8.558		yes														8412
EY-4	Ethylene	Tank	EPCon	30	2.508	1858	9.789	1.1	8.182		yes														8419
EY-4	Ethylene	Tank	EPCon	30	2.508	1858	10.004	1.1	8.374		yes														8426
EY-4	Ethylene	Tank	EPCon	30	2.508	1931	10.361	1.1	8.295		yes														8433
EY-4	Ethylene	Tank	EPCon	30	2.508	1808	9.691	1.1	8.403		yes														8440
EY-4	Ethylene	Tank	EPCon	30	2.508	1901	10.19	1.1	8.664		yes														8447
EY-4	Ethylene	Tank	EPCon	30	2.508	1706	9.089	1.1	8.322		yes														8454
EY-4	Ethylene	Tank	EPCon	30	2.508	1889	9.779	1.1	8.627		yes														8461
EY-4	Ethylene	Tank	EPCon	30	2.508	2638	13.679	1.1	8.935		yes														8468
EY-4	Ethylene	Tank	EPCon	30	2.508	1857	9.823	1.1	8.826		yes														8474
EY-4	Ethylene	Tank	EPCon	30	2.508	2116	11.484	1.5	9.796		yes														8484
EY-4	Ethylene	Tank	EPCon	30	2.508	2098	11.412	1.3	9.611		yes														8491
EY-4	Ethylene	Tank	EPCon	30	2.508	2010	11.049	1.2	9.587		yes														8498
EY-4	Ethylene	Tank	EPCon	30	2.508	2061	11.21	1.2	9.458		yes														8505
EY-4	Ethylene	Tank	EPCon	30	2.508	1930	10.463	1.2	8.872		yes														8512
EY-4	Ethylene	Tank	EPCon	30	2.508	2036	10.898	1.2	8.498		yes														8519
EY-4	Ethylene	Tank	EPCon	30	2.508	2006	10.696	1.1	8.229		yes														8526
EY-4	Ethylene	Tank	EPCon	30	2.508	1548	8.416	1.1	8.21		yes														8533
EY-4	Ethylene	Tank	EPCon	30	2.508	1901	10.226	1.1	7.797		yes														8540
EY-4	Ethylene	Tank	EPCon	30	2.508	1747	9.44	1.1	7.77		yes														8547
EY-4	Ethylene	Tank	EPCon	30	2.508	1790	9.591	1.1	7.58		yes														8554
EY-4	Ethylene	Tank	EPCon	30	2.508	1794	9.671	1.1	7.808		yes														8561
EY-4	Ethylene	Tank	EPCon	30	2.508	1560	8.474	1.1	7.872		yes														8568
EY-4	Ethylene	Tank	EPCon	30	2.508	2306	12.386	1.6	9.738		yes														8580
EY-4	Ethylene	Tank	EPCon	30	2.508	2367	12.606	1.4	9.034		yes														8587
EY-4	Ethylene	Tank	EPCon	30	2.508	2331	12.316	1.3	8.466		yes														8594
EY-4	Ethylene	Tank	EPCon	30	2.508	2326	12.234	1.2	7.839		yes														8601
EY-4	Ethylene	Tank	EPCon	30	2.508	2191	11.464	1.1	7.775		yes														8608
EY-4	Ethylene	Tank	EPCon	30	2.508	2242	12.011	1.1	7.313		yes														8615
EY-4	Ethylene	Tank	EPCon	30	2.508	2226	11.651	1.1	7.469		yes														8622
EY-4	Ethylene	Tank	EPCon	30	2.508	2227	11.788	1.1	7.498		yes														8629
EY-4	Ethylene	Tank	EPCon	30	2.508	2401	12.454	1.1	7.692		yes														8636
EY-4	Ethylene	Tank	EPCon	30	2.508	2168	11.338	1	7.754		yes														8643
EY-4	Ethylene	Tank	EPCon	30	2.508	2185	11.404	1	7.873		yes														8650
EY-4	Ethylene	Tank	EPCon	30	2.508	2270	11.887	1.1	7.78		yes														8657
EY-4	Ethylene	Tank	EPCon	30	2.508	1816	9.857	1.2	9.732		yes														8678
EY-4	Ethylene	Tank	EPCon	30	2.508	1734	9.616	1	9.864		yes														8685
EY-4	Ethylene	Tank	EPCon	30	2.508	1704	9.61	1	9.647		yes														8692
EY-4	Ethylene	Tank	EPCon	30	2.508	1640	9.12	0.9	9.664		yes														8699
EY-4	Ethylene	Tank	EPCon	30	2.508	2240	11.683	0.9	8.902		yes														8706
EY-4	Ethylene	Tank	EPCon	30	2.508	1957	10.159	0.9	8.814		yes														8713
EY-4	Ethylene	Tank	EPCon	30	2.508	1895	9.749	0.9	8.804		yes														8720
EY-4	Ethylene	Tank	EPCon	30	2.508	1817	9.47	0.9	8.327		yes														8727
EY-4	Ethylene	Tank	EPCon	30	2.508	2009	10.22	0.9	8.517		yes														8734
EY-4	Ethylene	Tank	EPCon	30	2.508	1836	9.293	0.9	8.61		yes														8741
EY-4	Ethylene	Tank	EPCon	30	2.508	1661	8.427	0.9	8.237		yes														8748
EY-4	Ethylene	Tank	EPCon	30	2.508	1809	9.143	0.9	7.565		yes														8754
EY-4	Ethylene	Tank	EPCon	30	2.508	2459	13.018	1.5	9.98		yes														8771
EY-4	Ethylene	Tank	EPCon	30	2.508	2463	12.679	1.3	9.285		yes														8778
EY-4	Ethylene	Tank	EPCon	30	2.508	2347	12.139	1.1	8.625		yes														8785
EY-4	Ethylene	Tank	EPCon	30	2.508	2412	12.267	1	7.994		yes														8792
EY-4	Ethylene	Tank	EPCon	30	2.508	2394	12.513	1	7.557		yes														8799
EY-4	Ethylene	Tank	EPCon	30	2.508	2450	12.452	1	7.911		yes														8806
EY-4	Ethylene	Tank	EPCon	30	2.508	1796	9.142	0.9	7.384		yes														8813
EY-4	Ethylene	Tank	EPCon	30	2.508	1745	8.945	1	9.093		yes														8820
EY-4	Ethylene	Tank	EPCon	30	2.508	1780	9.083	0.9	7.452		yes														8827
EY-4	Ethylene	Tank	EPCon	30	2.508	1815	9.179	0.9	7.276		yes														8834
EY-4	Ethylene	Tank	EPCon	30	2.508	1871	9.503	0.9	7.32		yes														8841
EY-4	Ethylene	Tank	EPCon	30	2.508	1663	8.414	0.9	7.479		yes														8848
EY-4	Ethylene	Tank	EPCon	30	2.508	1805	9.07	0.9	7.55		yes														8855
EY-4	Ethylene	Tank	EPCon	30	2.508	1741	8.842	0.9	7.728		yes														8861
EY-4	Ethylene	Tank	EPCon	30	2.508	2034	10.189	0.9	7.465		yes														8867
EY-4	Ethylene	Tank	EPCon	30	2.508	2407	12.938	1.2	9.833		yes														8895
EY-4	Ethylene	Tank	EPCon	30	2.508	2504	13.382	1	10.196		yes														8902
EY-4	Ethylene	Tank	EPCon	30	2.508	2351	12.453	0.9	10.091		yes														8909
EY-4	Ethylene	Tank	EPCon	30	2.508	2289	11.94	0.8	9.651		yes														8916
EY-4	Ethylene	Tank	EPCon	30	2.508	2183	11.397	0.8	9.104		yes														8923
EY-4	Ethylene	Tank	EPCon	30	2.508	2306	11.752	0.8	8.944		yes														8930
EY-4	Ethylene	Tank	EPCon	30	2.508	2234	11.483	0.8	8.407		yes														8937
EY-4	Ethylene	Tank	EPCon	30	2.508	2137	10.996	0.8	8.236		yes														8944
EY-4	Ethylene	Tank	EPCon	30	2.508	2063	10.684	0.7	8.231		yes														8951
EY-4	Ethylene	Tank	EPCon	30	2.508	2100	10.974	0.8	8.042		yes														8958
EY-4	Ethylene	Tank	EPCon	30	2.508	2233	11.24	0.8	7.253		yes														8965
EY-4	Ethylene	Tank	EPCon	30	2.508	2154	11.005	0.8	7.699		yes														8972
EY-4	Ethylene	Tank	EPCon	30	2.508	2161	11.095	0.8	8.007		yes														8979
EY-4	Ethylene	Tank	EPCon	30	2.508	2287	11.676	0.8	7.558		yes														8986
EY-4	Ethylene	Tank	EPCon	30	2.508	2381	11.878	0.7	7.661		yes														8993
EY-4	Ethylene	Tank	EPCon	30	2.508	2233	10.827	0.7	6.533		yes														9000
EY-4	Ethylene	Tank	EPCon	30	2.508	2110	10.64	0.8	8.436		yes														9007
EY-4	Ethylene	Tank	EPCon	30	2.508	2226	11.277	0.8	7.689		yes														9010
EY-4	Ethylene	Tank	EPCon	30	2.508	1721	10.235	16.9	9.76	10.132	no														2867
EY-4	Ethylene	Tank	EPCon	15	1.254	1038	5.899	11.7	10.174	10.1016	no														3005
EY-4	Ethylene	Tank	EPCon	20	1.672	1392	7.996	9.8	10.21	10.1781	no														3006
EY-4	Ethylene	Tank	EPCon	25	2.09	1706	9.894	8.9	10.035	10.0437	no														3007
EY-4	Ethylene	Tank	EPCon	30	2.508	2152	12.728	8.1	10.048	10.0973	no														3008
EY-4	Ethylene	Tank	EPCon	35	2.926	2318	13.788	7.5	10.047	10.1369	no														3009
EY-4	Ethylene	Tank	EPCon	40	3.344	1944	11.368	7.1	10.19	10.3204	no														3010
EY-4	Ethylene	Tank	EPCon	50	4.18	3691	22.03	6.5	9.972	10.1103	no														3012
EY-4	Ethylene	Tank	EPCon	30	2.508	2475	14.472	5.8	9.758	9.79833	no														3016
EY-4	Ethylene	Tank	EPCon	30	2.508	2293	13.436	5.6	9.859	9.86667	no														3017
EY-4	Ethylene	Tank	EPCon	35	2.926	2253	13.397	11.4	10.208	10.1304	no														3108
EY-4	Ethylene	Tank	EPCon	25	2.09	1573	9.37	11.3	10.323	10.2208	no														3109
EY-4	Ethylene	Tank	EPCon	20	1.672	1200	7.156	11.1	10.378	10.2512	no														3110
EY-4	Ethylene	Tank	EPCon	40	3.344	2554	15.106	11.4	10.263	10.1116	no														3111
EY-4	Ethylene	Tank	EPCon	30	2.508	2227	12.711	8.8	9.883	10.09	no														3128
EY-4	Ethylene	Tank	EPCon	45	3.762	2459	17.81	35.3	9.712		no														3232
EY-4	Ethylene	Tank	EPCon	40	3.344	2150	15.648	34.2	9.759	10.3099	no														3234
EY-4	Ethylene	Tank	EPCon	30	2.508	1504	11.025	34.3	9.982	10.5873	no														3239
EY-4	Ethylene	Tank	EPCon	30	2.508	1490	10.952	34.5	9.527	10.1432	no														3240
EY-4	Ethylene	Tank	EPCon	30	2.508	1513	11.124	34.7	9.967	10.5941	no														3241
EY-4	Ethylene	Tank	EPCon	30	2.508	2228	12.803	11.7	10.294		no														3286
EY-4	Ethylene	Tank	EPCon	30	2.508	3205	18.708	2	9.918	9.99667	no														3400
EY-4	Ethylene	Tank	EPCon	30	2.508	3330	19.401	2	10.153	10.1553	no														3401
EY-4	Ethylene	Tank	EPCon	30	2.508	2745	16.255	30.2	10.664	10.29	no														3464
EY-4	Ethylene	Tank	EPCon	30	2.508	3023	17.623	39.8	10.247	10.1017	no														3486
EY-4	Ethylene	Tank	EPCon	30	2.508	1714	10.014	0.5	10.173	9.98913	no														3757
EY-4	Ethylene	Tank	EPCon	30	2.508	1655	9.684	0.5	10.025	9.83925	no														3758
EY-4	Ethylene	Tank	EPCon	30	2.508	1654	9.639	0.5	9.931	9.74338	no														3759
EY-4	Ethylene	Tank	EPCon	20	1.672	1010	6.03	0.5	10.747	10.5575	no														3760
EY-4	Ethylene	Tank	EPCon	40	3.344	2249	12.998	0.5	10.336	10.1446	no														3761
EY-4	Ethylene	Tank	EPCon	45	3.762	2598	14.942	0.5	10.282	10.0888	no														3762
EY-4	Ethylene	Tank	EPCon	50	4.18	2977	17.353	0.6	10.327	10.1319	no														3763
EY-4	Ethylene	Tank	EPCon	30	2.508	1544	9.069	1.1	9.821	10.046	no														3837
EY-4	Ethylene	Tank	EPCon	30	2.508	2038	12.11	1.1	9.613	9.907	no														3838
EY-4	Ethylene	Tank	EPCon	30	2.508	2331	13.361	-0.1	9.802	9.74977	no														3868
EY-4	Ethylene	Tank	EPCon	20	1.672	2092	12.11	0	10.177	10.1265	no														3869
EY-4	Ethylene	Tank	EPCon	30	2.508	1974	11.466	0	10.435	10.3863	no														3870
EY-4	Ethylene	Tank	EPCon	20	1.672	1147	6.792	0	10.647	10.6018	no														3872
EY-4	Ethylene	Tank	EPCon	25	2.09	1723	10.127	0.1	10.431	10.3876	no														3873
EY-4	Ethylene	Tank	EPCon	35	2.926	2497	14.629	0.1	10.275	10.2334	no														3874
EY-4	Ethylene	Tank	EPCon	40	3.344	2883	17.372	0.1	10.151	10.1112	no														3875
EY-4	Ethylene	Tank	EPCon	45	3.762	3273	19.143	0.2	10.181	10.1429	no														3876
EY-4	Ethylene	Tank	EPCon	50	4.18	3712	21.669	0.2	10.068	10.0317	no														3877
EY-4	Ethylene	Tank	EPCon	60	5.016	4482	26.35	0.2	10.195	10.1605	no														3878
EY-4	Ethylene	Tank	EPCon	70	5.852	5184	30.558	0.2	10.19	10.1572	no														3879
EY-4	Ethylene	Tank	EPCon	30	2.508	2347	13.81	0.7	10.368	10.0734	no														3953
EY-4	Ethylene	Tank	EPCon	30	2.508	2424	14.202	0.7	10.317	10.0188	no														3954
EY-4	Ethylene	Tank	EPCon	30	2.508	2486	14.412	0.7	10.434	10.1322	no														3955
EY-4	Ethylene	Tank	EPCon	20	1.672	1081	6.243	0.6	10.417	10.1079	no														3957
EY-4	Ethylene	Tank	EPCon	25	2.09	1137	6.553	0.6	10.661	10.3483	no														3958
EY-4	Ethylene	Tank	EPCon	35	2.926	2240	12.944	0.6	10.344	10.0277	no														3959
EY-4	Ethylene	Tank	EPCon	40	3.344	2960	17.288	0.6	10.231	9.91108	no														3960
EY-4	Ethylene	Tank	EPCon	45	3.762	3512	20.823	0.6	10.252	9.92846	no														3961
EY-4	Ethylene	Tank	EPCon	50	4.18	2735	16.045	0.6	10.186	9.85885	no														3962
EY-4	Ethylene	Tank	EPCon	60	5.016	4233	24.999	0.6	10.216	9.88523	no														3963
EY-4	Ethylene	Tank	EPCon	70	5.852	5404	32.28	0.6	10.309	9.97462	no														3964
EY-4	Ethylene	Tank	EPCon	30	2.508	2013	12.201	-0.3	8.877	9.725	no														4113
EY-4	Ethylene	Tank	EPCon	30	2.508	2046	12.138	-0.3	8.952	9.798	no														4114
EY-4	Ethylene	Tank	EPCon	30	2.508	1913	11.379	-0.3	8.723	9.567	no														4115
EY-4	Ethylene	Tank	EPCon	20	1.672	925	5.729	-0.2	9.571	10.411	no														4117
EY-4	Ethylene	Tank	EPCon	25	2.09	1548	9.231	-0.2	9.302	10.14	no														4118
EY-4	Ethylene	Tank	EPCon	30	2.508	2058	12.197	-0.2	9.312	10.148	no														4119
EY-4	Ethylene	Tank	EPCon	55	4.598	3723	22.05	-0.1	9.703	10.2777	no														4124
EY-4	Ethylene	Tank	EPCon	60	5.016	4090	24.501	-0.1	9.712	10.2474	no														4125
EY-4	Ethylene	Tank	EPCon	65	5.434	4343	25.773	-0.1	9.744	10.2401	no														4126
EY-4	Ethylene	Tank	EPCon	70	5.852	4704	27.776	-0.1	9.793	10.2499	no														4127
EY-4	Ethylene	Tank	EPCon	30	2.508	1901	11.15	-0.1	9.73	10.1476	no														4128
EY-4	Ethylene	Tank	EPCon	30	2.508	1992	11.681	-0.1	9.74	10.1183	no														4129
EY-4	Ethylene	Tank	EPCon	30	2.508	1864	10.824	0	9.994	9.95067	no														4138
EY-4	Ethylene	Tank	EPCon	40	3.344	2778	16.241	0	9.914	9.92133	no														4139
EY-4	Ethylene	Tank	EPCon	30	2.508	1893	10.611	-0.1	8.68	10.1222	no														4293
EY-4	Ethylene	Tank	EPCon	25	2.09	1499	8.511	0	8.362	9.8146	no														4297
EY-4	Ethylene	Tank	EPCon	30	2.508	1756	9.936	0	8.456	9.9138	no														4298
EY-4	Ethylene	Tank	EPCon	35	2.926	2073	11.728	0	8.651	10.114	no														4299
EY-4	Ethylene	Tank	EPCon	40	3.344	2419	13.608	0	8.581	10.0492	no														4300
EY-4	Ethylene	Tank	EPCon	45	3.762	2754	15.442	0	8.659	10.1324	no														4301
EY-4	Ethylene	Tank	EPCon	50	4.18	3211	18.099	0	8.723	10.2016	no														4302
EY-4	Ethylene	Tank	EPCon	55	4.598	3530		0	8.906	10.3898	no														4303
EY-4	Ethylene	Tank	EPCon	60	5.016				8.853	10.342	no														4304
EY-4	Ethylene	Tank	EPCon	65	5.434				8.992	10.4862	no														4305
EY-4	Ethylene	Tank	EPCon	70	5.852				8.957	10.4564	no														4306
EY-4	Ethylene	Tank	EPCon	30	2.508	1691	9.567	0	8.517	10.0216	no														4307
EY-4	Ethylene	Tank	EPCon	30	2.508	2012	11.372	0	8.577	10.0868	no														4308
EY-4	Ethylene	Tank	EPCon	30	2.508	1915	10.723	-0.2	8.58	10.282	no														4368
EY-4	Ethylene	Tank	EPCon	30	2.508	1987	10.957	-0.2	8.507	10.122	no														4369
EY-4	Ethylene	Tank	EPCon	30	2.508	1895	10.686	0.4	8.411	10.148	no														4398
EY-4	Ethylene	Tank	EPCon	30	2.508	1801	10.468	0.5	10.04	10.1153	no														4468
EY-4	Ethylene	Tank	EPCon	30	2.508	1806	10.458	0.5	9.875	10.0216	no														4469
EY-4	Ethylene	Tank	EPCon	30	2.508	1817	10.529	0.4	9.718	9.93586	no														4470
EY-4	Ethylene	Tank	EPCon	30	2.508	1734	10.124	0.4	9.832	10.1211	no														4471
EY-4	Ethylene	Tank	EPCon	20	1.672	923	5.493	0.4	9.657	10.0174	no														4472
EY-4	Ethylene	Tank	EPCon	25	2.09	1096	6.654	0.4	9.687	10.1187	no														4473
EY-4	Ethylene	Tank	EPCon	30	2.508	1604	9.377	0.3	9.559	10.062	no														4474
EY-4	Ethylene	Tank	EPCon	35	2.926	1791	10.522	0.3	9.484	10.1296	no														4476
EY-4	Ethylene	Tank	EPCon	40	3.344	1972	11.476	0.3	9.183	9.89986	no														4477
EY-4	Ethylene	Tank	EPCon	45	3.762	2398	13.982	0.3	9.259	10.0471	no														4478
EY-4	Ethylene	Tank	EPCon	50	4.18	2493	14.562	0.3	8.959	9.81843	no														4479
EY-4	Ethylene	Tank	EPCon	60	5.016	3045	17.915	0.3	9.337	10.2677	no														4480
EY-4	Ethylene	Tank	EPCon	30	2.508	1356	7.97	0.2	8.694	10.0633	no														4492
EY-4	Ethylene	Tank	EPCon	30	2.508	1381	8.027	0.3	8.989	10.3387	no														4493
EY-4	Ethylene	Tank	EPCon	30	2.508	1646	9.623	0.7	9.566	9.9684	no														4559
EY-4	Ethylene	Tank	EPCon	30	2.508	1529	8.94	0.5	9.429	9.8178	no														4560
EY-4	Ethylene	Tank	EPCon	30	2.508	1732	10.337	0.3	9.756	10	no														4586
EY-4	Ethylene	Tank	EPCon	30	2.508	1657	9.933	0.2	9.881	10.1285	no														4587
EY-4	Ethylene	Tank	EPCon	20	1.672	991	5.596	0.4	9.64	9.59244	no														4594
EY-4	Ethylene	Tank	EPCon	25	2.09	1148	6.856	0.3	10.399	10.3419	no														4595
EY-4	Ethylene	Tank	EPCon	25	2.09	1552	9.763	0.3	10.406	10.3393	no														4596
EY-4	Ethylene	Tank	EPCon	40	3.344	1784	11.05	0.2	10.337	10.2608	no														4597
EY-4	Ethylene	Tank	EPCon	45	3.762	1885	11.459	0.2	10.225	10.1392	no														4598
EY-4	Ethylene	Tank	EPCon	50	4.18	2360	14.131	0.2	10.535	10.4397	no														4599
EY-4	Ethylene	Tank	EPCon	60	5.016	2922	17.344	0.2	10.541	10.4361	no														4600
EY-4	Ethylene	Tank	EPCon	30	2.508	1301	8.122	0.2	10.655	10.5406	no														4601
EY-4	Ethylene	Tank	EPCon	30	2.508	1227	7.664	0.5	10.692	10.3385	no														4611
EY-4	Ethylene	Tank	EPCon	30	2.508	1266	7.739	1	10.623	10.2595	no														4620
EY-4	Ethylene	Tank	EPCon	30	2.508	1253	7.605	0.9	10.672	10.326	no														4629
EY-4	Ethylene	Tank	EPCon	30	2.508	2257	13.452	70.4	10.36	10.122	no														4638
EY-4	Ethylene	Tank	EPCon	25	2.09	1079	6.86	1.9	10.483	10.4111	no														4671
EY-4	Ethylene	Tank	EPCon	35	2.926	1589	9.794	1.8	10.317	10.2327	no														4672
EY-4	Ethylene	Tank	EPCon	40	3.344	1873	11.374	1.8	10.172	10.0752	no														4673
EY-4	Ethylene	Tank	EPCon	45	3.762	2108	12.709	1.8	10.243	10.1338	no														4674
EY-4	Ethylene	Tank	EPCon	50	4.18	2340	13.889	1.7	10.084	9.96233	no														4675
EY-4	Ethylene	Tank	EPCon	60	5.016	2846	16.881	1.7	9.903	9.76889	no														4676
EY-4	Ethylene	Tank	EPCon	30	2.508	1318	8.048	1.7	10.365	10.2184	no														4677
EY-4	Ethylene	Tank	EPCon	30	2.508	1524	8.743	0.5	10.037	10.1939	no														4737
EY-4	Ethylene	Tank	EPCon	20	1.672	996	5.722	0.5	10.369	10.5617	no														4738
EY-4	Ethylene	Tank	EPCon	25	2.09	1282	7.389	0.5	10.259	10.4876	no														4739
EY-4	Ethylene	Tank	EPCon	40	3.344	1947	11.703	0.4	9.977	10.2415	no														4740
EY-4	Ethylene	Tank	EPCon	50	4.18	2474	15.163	0.4	10.335	10.6354	no														4741
EY-4	Ethylene	Tank	EPCon	60	5.016	2934	18.16	0.4	10.261	10.5973	no														4742
EY-4	Ethylene	Tank	EPCon	70	5.852	3418	20.84	0.4	9.977	10.3491	no														4743
EY-4	Ethylene	Tank	EPCon	30	2.508	1441	9.195	0.2	10.53		no														4803
EY-4	Ethylene	Tank	EPCon	30	2.508	1794	10.358	0.6	10.007	10.0722	no														4812
EY-4	Ethylene	Tank	EPCon	30	2.508	1679	9.737	0.5	10.179	10.2513	no														4813
EY-4	Ethylene	Tank	EPCon	20	1.672	1017	5.8	0.5	10.058	10.1373	no														4814
EY-4	Ethylene	Tank	EPCon	25	2.09	1264	7.275	0.5	10.245	10.3314	no														4815
EY-4	Ethylene	Tank	EPCon	40	3.344	2010	12.077	0.4	9.999	10.0925	no														4816
EY-4	Ethylene	Tank	EPCon	50	4.18	2567	15.508	0.4	10.112	10.2126	no														4817
EY-4	Ethylene	Tank	EPCon	60	5.016	3089	18.65	0.4	10.099	10.2067	no														4818
EY-4	Ethylene	Tank	EPCon	70	5.852	3614	21.8	0.4	10.329	10.4438	no														4819
EY-4	Ethylene	Tank	EPCon	80	6.688	4095	24.764	0.3	10.149	10.2708	no														4820
EY-4	Ethylene	Tank	EPCon	90	7.524	4591	27.885	0.3	10.27	10.3989	no														4821
EY-4	Ethylene	Tank	EPCon	30	2.508	1239	7.154	1.2	10.243	9.6076	no														4895
EY-4	Ethylene	Tank	EPCon	30	2.508	1371	7.988	1.2	9.499	9.0032	no														4896
EY-4	Ethylene	Tank	EPCon	25	2.09	1135	6.601	1.1	9.965	9.7484	no														4898
EY-4	Ethylene	Tank	EPCon	40	3.344	1671	10.827	1.1	9.924	9.847	no														4899
EY-4	Ethylene	Tank	EPCon	50	4.18	2197	13.576	1	9.964	10.0266	no														4900
EY-4	Ethylene	Tank	EPCon	60	5.016	2692	16.445	1	9.449	9.6512	no														4901
EY-4	Ethylene	Tank	EPCon	70	5.852	3068	18.814	1	8.604	8.9458	no														4902
EY-4	Ethylene	Tank	EPCon	90	7.524	3990	24.419	1	8.575	9.0564	no														4903
EY-4	Ethylene	Tank	Direct Injection	350	43.1266	1670	5.42	1.8	10.19		no														6725
EY-4	Ethylene	Tank	Direct Injection	400	49.2876	1829	5.83	2.1	10.14		no														6725
EY-4	Ethylene	Tank	Direct Injection	420	51.752	1904	6.13	2.5	10.19		no														6732
EY-4	Ethylene	Tank	Direct Injection	420	51.752	1840	5.98	1.9	10.24		no														6733
EY-4	Ethylene	Tank	Direct Injection	400	49.2876	1957	6.398	0.6	10.492		no														6755
EY-4	Ethylene	Tank	Direct Injection	400	49.2876	1997	6.533	0.8	10.265		no														6757
EY-4	Ethylene	Tank	Direct Injection	420	51.752	2054	6.601	1.4	10.31		no														6761
EY-4	Ethylene	Tank	Direct Injection	420	51.752	1991	6.39	0.9	10.573		no														6762
EY-4	Ethylene	Tank	Direct Injection	420	51.752	1924	6.27	0.7	10.45		no														6763
EY-4	Ethylene	Tank	Direct Injection	420	51.752	1865	6.097	1	10.287		no														6764
EY-4	Ethylene	Tank	Direct Injection	420	51.752	1819	5.984	4.3	10.229		no														6765
EY-4	Ethylene	Tank	Direct Injection	400	49.2876	1887			10.422		no														6819
EY-4	Ethylene	Tank	Direct Injection	440	54.2164	1809			10.118		no														6819
EY-4	Ethylene	Tank	EPCon	30	2.508	2485	13.238	2.2	9.873		no														7747
EY-4	Ethylene	Tank	EPCon	15	1.254	1189	6.386	2.3	9.731	10.0018	no														7756
EY-4	Ethylene	Tank	EPCon	20	1.672	1557	8.439	2.3	9.877	10.1522	no														7757
EY-4	Ethylene	Tank	EPCon	25	2.09	1893	10.199	2.3	9.891	10.1706	no														7758
EY-4	Ethylene	Tank	EPCon	30	2.508	2432	13.043	2.3	9.837	10.1076	no														7760
EY-4	Ethylene	Tank	EPCon	35	2.926	2803	15.125	2.3	9.772	10.0292	no														7761
EY-4	Ethylene	Tank	EPCon	40	3.344	3178	17.17	2.3	9.823	10.0668	no														7762
EY-4	Ethylene	Tank	EPCon	50	4.18	4043	21.68	2.4	9.779	10.0094	no														7763
EY-4	Ethylene	Tank	EPCon	60	5.016	4816	25.908	2.3	9.758	9.9732	no														7767
EY-4	Ethylene	Tank	EPCon	70	5.852	5560	29.841	2.3	9.793	10.0076	no														7768
EY-4	Ethylene	Tank	EPCon	20	1.672	1636	8.833	3.6	9.805	10.1433	no														8104
EY-4	Ethylene	Tank	EPCon	45	3.762	5194	28.058	3.5	9.804	10.1594	no														8105
EY-4	Ethylene	Tank	EPCon	30	2.508	2363	12.5	2.6	9.472	10.2336	no														8136
EY-4	Ethylene	Tank	EPCon	30	2.508	2625	14.185	2.3	9.986	10.1201	no														8183
EY-4	Ethylene	Tank	EPCon	15	1.254	1250	7.22	2.1	9.886	10.0509	no														8189
EY-4	Ethylene	Tank	EPCon	20	1.672	1747	9.148	1.7	9.089	10.287	no														8219
EY-4	Ethylene	Tank	EPCon	50	4.18	4206	22.293	1.7	9.239	10.408	no														8220
EY-4	Ethylene	Tank	EPCon	30	2.508	2544	13.498	1.7	9.03	10.083	no														8224
EY-4	Ethylene	Tank	EPCon	30	2.508	2311	12.408	1.6	9.903		no														8261
EY-4	Ethylene	Tank	EPCon	30	2.508	2444	13.162	2.4	9.75		no														8267
EY-4	Ethylene	Tank	EPCon	20	1.672	1512	8.34	2.2	9.834	10.151	no														8269
EY-4	Ethylene	Tank	EPCon	15	1.254	1299	7.149	2.1	9.927	10.242	no														8270
EY-4	Ethylene	Tank	EPCon	45	3.762	3727	19.84	2.1	9.846	10.159	no														8271
EY-4	Ethylene	Tank	EPCon	60	5.016	5084	27.359	2	9.813	10.124	no														8272
EY-4	Ethylene	Tank	EPCon	30	2.508	2247	12.277	1.9	9.789	10.098	no														8273
EY-4	Ethylene	Tank	EPCon	30	2.508	2277	12.22	1.7	8.819	9.95329	no														8280
EY-4	Ethylene	Tank	EPCon	30	2.508	2432	12.714	1.5	8.235	10.2946	no														8290
EY-4	Ethylene	Tank	EPCon	30	2.508	2293	11.999	1.3	9.378	10.1119	no														8330
EY-4	Ethylene	Tank	EPCon	30	2.508	2185	11.383	1.3	9.284	9.981	no														8333
EY-4	Ethylene	Tank	EPCon	30	2.508	2261	12.036	1.6	9.782		no														8359
EY-4	Ethylene	Tank	EPCon	30	2.508	2331	12.681	1.6	9.837		no														8360
EY-4	Ethylene	Tank	EPCon	30	2.508	2143	11.854	1.5	9.701	10.162	no														8362
EY-4	Ethylene	Tank	EPCon	30	2.508	2143	11.786	1.5	9.827	10.352	no														8363
EY-4	Ethylene	Tank	EPCon	30	2.508	2190	12.008	1.4	12.04	10.052	no														8364
EY-4	Ethylene	Tank	EPCon	30	2.508	2190	11.899	1.4	11.922	10.058	no														8365
EY-4	Ethylene	Tank	EPCon	30	2.508	2205	11.93	1.4	11.951	10.028	no														8366
EY-4	Ethylene	Tank	EPCon	30	2.508	2152	11.529	1.3	11.629	10.045	no														8369
EY-4	Ethylene	Tank	EPCon	30	2.508	2079	11.221	1.3	11.26	9.97614	no														8371
EY-4	Ethylene	Tank	EPCon	20	1.672	1520	8.234	1.3	8.318		no														8372
EY-4	Ethylene	Tank	EPCon	30	2.508	2177	11.774	1.3	9.311	10.2134	no														8373
EY-4	Ethylene	Tank	EPCon	30	2.508	2057	11.351	1.3	9.131	10.0526	no														8374
EY-4	Ethylene	Tank	EPCon	30	2.508	2208	11.792	1.3	8.998	9.93871	no														8375
EY-4	Ethylene	Tank	EPCon	30	2.508	1966	10.73	1.3	8.96	9.91986	no														8376
EY-4	Ethylene	Tank	EPCon	30	2.508	2209	11.87	1.3	9.013	10.0411	no														8378
EY-4	Ethylene	Tank	EPCon	30	2.508	2098	11.364	1.2	9.031	10.1083	no														8379
EY-4	Ethylene	Tank	EPCon	30	2.508	2158	11.581	1.2	8.796	10.0207	no														8382
EY-4	Ethylene	Tank	EPCon	30	2.508	2157	11.671	1.2	8.86	10.1339	no														8383
EY-4	Ethylene	Tank	EPCon	30	2.508	2166	11.518	1.2	8.612	9.996	no														8385
EY-4	Ethylene	Tank	EPCon	30	2.508	2045	11.089	1.2	8.64	10.085	no														8386
EY-4	Ethylene	Tank	EPCon	30	2.508	2118	11.391	1.2	8.626	10.315	no														8390
EY-4	Ethylene	Tank	EPCon	30	2.508	1992	10.616	1.1	8.456	10.2459	no														8392
EY-4	Ethylene	Tank	EPCon	30	2.508	1845	10.003	1.2	8.457	10.2867	no														8393
EY-4	Ethylene	Tank	EPCon	30	2.508	1869	9.967	1.2	7.93	9.79957	no														8394
EY-4	Ethylene	Tank	EPCon	30	2.508	1994	10.6	1.1	8	9.90943	no														8395
EY-4	Ethylene	Tank	EPCon	30	2.508	2014	10.814	1.1	8.215	10.1643	no														8396
EY-4	Ethylene	Tank	EPCon	30	2.508	1877	9.984	1.1	8.205	10.1941	no														8397
EY-4	Ethylene	Tank	EPCon	30	2.508	1852	9.953	1.1	8.225	10.2224	no														8399
EY-4	Ethylene	Tank	EPCon	30	2.508	1941	10.444	1.1	8.36	10.3259	no														8400
EY-4	Ethylene	Tank	EPCon	30	2.508	1951	10.408	1.1	8.237	10.1081	no														8403
EY-4	Ethylene	Tank	EPCon	30	2.508	1902	10.043	1.1	8.174	10.0136	no														8404
EY-4	Ethylene	Tank	EPCon	30	2.508	1742	9.373	1.1	8.396	10.1661	no														8406
EY-4	Ethylene	Tank	EPCon	30	2.508	1993	10.629	1.1	8.264	9.99629	no														8407
EY-4	Ethylene	Tank	EPCon	30	2.508	1788	9.45	1.1	8.278	9.97243	no														8408
EY-4	Ethylene	Tank	EPCon	30	2.508	1747	9.419	1.1	8.402	10.0586	no														8409
EY-4	Ethylene	Tank	EPCon	30	2.508	1602	8.667	1.1	8.407	10.0257	no														8410
EY-4	Ethylene	Tank	EPCon	30	2.508	1848	9.798	1.1	8.361	9.94186	no														8411
EY-4	Ethylene	Tank	EPCon	30	2.508	1830	9.823	1.1	8.215	9.81171	no														8413
EY-4	Ethylene	Tank	EPCon	30	2.508	1606	8.546	1.1	8.43	10.0804	no														8414
EY-4	Ethylene	Tank	EPCon	30	2.508	1586	8.417	1.1	8.171	9.87514	no														8415
EY-4	Ethylene	Tank	EPCon	30	2.508	1667	9.091	1.1	8.395	10.1529	no														8416
EY-4	Ethylene	Tank	EPCon	30	2.508	2055	10.757	1.1	8.102	9.91357	no														8417
EY-4	Ethylene	Tank	EPCon	30	2.508	2101	11.004	1.1	8.166	10.0313	no														8418
EY-4	Ethylene	Tank	EPCon	30	2.508	1998	10.502	1.1	8.163	9.94486	no														8424
EY-4	Ethylene	Tank	EPCon	30	2.508	1883	9.98	1.1	8.394	10.1484	no														8425
EY-4	Ethylene	Tank	EPCon	30	2.508	1864	9.937	1.1	8.087	9.84786	no														8429
EY-4	Ethylene	Tank	EPCon	30	2.508	1836	9.7	1.1	8.187	9.95914	no														8430
EY-4	Ethylene	Tank	EPCon	30	2.508	1896	9.982	1.1	8.245	10.0284	no														8431
EY-4	Ethylene	Tank	EPCon	30	2.508	1805	9.636	1.1	8.364	10.1587	no														8432
EY-4	Ethylene	Tank	EPCon	30	2.508	1866	9.993	1.1	8.408	10.1986	no														8434
EY-4	Ethylene	Tank	EPCon	30	2.508	1846	9.95	1.1	8.412	10.1871	no														8435
EY-4	Ethylene	Tank	EPCon	30	2.508	1921	10.411	1.1	8.505	10.2647	no														8436
EY-4	Ethylene	Tank	EPCon	30	2.508	1927	10.386	1.1	8.49	10.2343	no														8437
EY-4	Ethylene	Tank	EPCon	30	2.508	1822	9.804	1.1	8.475	10.2039	no														8438
EY-4	Ethylene	Tank	EPCon	30	2.508	1800	9.627	1.1	8.554	10.2674	no														8439
EY-4	Ethylene	Tank	EPCon	30	2.508	1872	10.025	1.1	8.363	10.0237	no														8441
EY-4	Ethylene	Tank	EPCon	30	2.508	1833	9.764	1.1	8.314	9.86286	no														8444
EY-4	Ethylene	Tank	EPCon	30	2.508	1744	9.314	1.1	8.462	9.97357	no														8445
EY-4	Ethylene	Tank	EPCon	30	2.508	1977	10.656	1.2	8.547	10.0213	no														8446
EY-4	Ethylene	Tank	EPCon	30	2.508	2043	10.817	1.1	8.637	10.1229	no														8448
EY-4	Ethylene	Tank	EPCon	30	2.508	2015	10.854	1.2	8.476	10.0107	no														8449
EY-4	Ethylene	Tank	EPCon	30	2.508	1982	10.532	1.1	8.661	10.2446	no														8450
EY-4	Ethylene	Tank	EPCon	30	2.508	1860	9.829	1.1	8.617	10.2494	no														8451
EY-4	Ethylene	Tank	EPCon	30	2.508	1904	10.221	1.1	8.338	10.0734	no														8455
EY-4	Ethylene	Tank	EPCon	30	2.508	1894	10.234	1.1	8.439	10.1309	no														8456
EY-4	Ethylene	Tank	EPCon	30	2.508	2023	10.563	1.1	8.44	10.0883	no														8457
EY-4	Ethylene	Tank	EPCon	30	2.508	1942	10.238	1.1	8.811	10.4157	no														8458
EY-4	Ethylene	Tank	EPCon	30	2.508	2071	10.661	1.1	8.441	10.0021	no														8459
EY-4	Ethylene	Tank	EPCon	30	2.508	1752	8.977	1.1	8.483	10.0006	no														8460
EY-4	Ethylene	Tank	EPCon	30	2.508	2000	10.594	1.1	8.939	10.237	no														8465
EY-4	Ethylene	Tank	EPCon	30	2.508	2126	10.98	1.1	8.719	9.973	no														8466
EY-4	Ethylene	Tank	EPCon	30	2.508	2045	10.617	1.1	8.768	9.978	no														8467
EY-4	Ethylene	Tank	EPCon	30	2.508	1776	9.453	1.1	8.867	10.0486	no														8469
EY-4	Ethylene	Tank	EPCon	30	2.508	1763	9.382	1.1	8.933	10.1301	no														8470
EY-4	Ethylene	Tank	EPCon	30	2.508	2041	10.547	1.1	8.783	10.0424	no														8473
EY-4	Ethylene	Tank	EPCon	30	2.508	1673	8.785	1.1	8.78	10.055	no														8475
EY-4	Ethylene	Tank	EPCon	30	2.508	1724	8.972	1.1	8.776	10.051	no														8476
EY-4	Ethylene	Tank	EPCon	30	2.508	1802	9.753	1.1	9.102	10.377	no														8477
EY-4	Ethylene	Tank	EPCon	30	2.508	2256	12.242	1.5	9.757		no														8483
EY-4	Ethylene	Tank	EPCon	15	1.254	998	5.809	1.4	9.848	10.1794	no														8485
EY-4	Ethylene	Tank	EPCon	20	1.672	1349	7.564	1.4	9.777	10.1349	no														8486
EY-4	Ethylene	Tank	EPCon	45	3.762	3372	17.951	1.4	9.69	10.0743	no														8487
EY-4	Ethylene	Tank	EPCon	60	5.016	4604	24.583	1.4	9.648	10.0587	no														8488
EY-4	Ethylene	Tank	EPCon	30	2.508	2008	10.877	1.1	8.343	10.0613	no														8522
EY-4	Ethylene	Tank	EPCon	30	2.508	1779	9.696	1.1	8.439	10.2726	no														8525
EY-4	Ethylene	Tank	EPCon	30	2.508	1798	9.695	1.1	7.895		no														8569
EY-4	Ethylene	Tank	EPCon	30	2.508	2471	13.203	1.6	9.767		no														8579
EY-4	Ethylene	Tank	EPCon	20	1.672	1491	8.12	1.5	9.743	10.3071	no														8582
EY-4	Ethylene	Tank	EPCon	45	3.762	4036	21.376	1.5	9.678	10.3427	no														8583
EY-4	Ethylene	Tank	EPCon	60	5.016	5598	29.801	1.5	9.312	10.0773	no														8584
EY-4	Ethylene	Tank	EPCon	15	1.254	1014	5.511	1.1	8.053	10.445	no														8609
EY-4	Ethylene	Tank	EPCon	30	2.508	2286	11.741	1.1	7.12	9.77429	no														8621
EY-4	Ethylene	Tank	EPCon	30	2.508	2306	11.915	1	7.762	10.1179	no														8642
EY-4	Ethylene	Tank	EPCon	30	2.508	2112	11.097	1.1	7.773	10.0807	no														8656
EY-4	Ethylene	Tank	EPCon	30	2.508	1822	9.822	1.2	9.685		no														8677
EY-4	Ethylene	Tank	EPCon	20	1.672	1172	6.475	1.1	9.884	10.2153	no														8680
EY-4	Ethylene	Tank	EPCon	50	4.18	3337	17.628	1.1	9.693	10.0054	no														8681
EY-4	Ethylene	Tank	EPCon	70	5.852	4861	25.841	1.1	9.703	9.99657	no														8682
EY-4	Ethylene	Tank	EPCon	30	2.508	1873	9.774	0.9	8.735	10.0306	no														8719
EY-4	Ethylene	Tank	EPCon	30	2.508	1931	9.814	0.9	8.312	9.81629	no														8740
EY-4	Ethylene	Tank	EPCon	30	2.508	2456	13.067	1.5	10.045		no														8770
EY-4	Ethylene	Tank	EPCon	15	1.254	1216	6.73	1.4	10.186	10.4063	no														8772
EY-4	Ethylene	Tank	EPCon	20	1.672	1552	8.546	1.4	10.012	10.3316	no														8773
EY-4	Ethylene	Tank	EPCon	50	4.18	4212	22.068	1.4	9.887	10.3059	no														8774
EY-4	Ethylene	Tank	EPCon	70	5.852	5800	30.63	1.3	9.922	10.4401	no														8775
EY-4	Ethylene	Tank	EPCon	30	2.508	1968	10.165	1.1	9.997	12.3537	no														8796
EY-4	Ethylene	Tank	EPCon	30	2.508	2002	10.364	1	7.777	10.1693	no														8802
EY-4	Ethylene	Tank	EPCon	30	2.508	2153	10.985	0.9	7.426	10.0677	no														8812
EY-4	Ethylene	Tank	EPCon	30	2.508	2055	10.322	0.9	7.549	10.2734	no														8830
EY-4	Ethylene	Tank	EPCon	30	2.508	2101	10.55	0.9	7.552	10.3581	no														8837
EY-4	Ethylene	Tank	EPCon	30	2.508	2358	11.772	0.9	7.581	10.1066	no														8856
EY-4	Ethylene	Tank	EPCon	30	2.508	1670	8.433	0.9	7.457	10.0492	no														8866
EY-4	Ethylene	Tank	EPCon	30	2.508	2511	13.166	1.2	10.016		no														8894
EY-4	Ethylene	Tank	EPCon	15	1.254	1196	6.642	1.2	10.173	10.3891	no														8896
EY-4	Ethylene	Tank	EPCon	20	1.672	1627	8.793	1.1	10.253	10.4173	no														8897
EY-4	Ethylene	Tank	EPCon	70	5.852	4136	22.051	1.1	10.052	10.1126	no														8899
EY-4	Ethylene	Tank	EPCon	30	2.508	2518	13.383	0.9	10.074	10.024	no														8905
EY-4	Ethylene	Tank	EPCon	70	5.852	5802	30.627	0.9	10.077	10.057	no														8907
EY-4	Ethylene	Tank	EPCon	30	2.508	2319	12.211	0.8	10.128	10.2637	no														8911
EY-4	Ethylene	Tank	EPCon	30	2.508	2323	12.125	0.8	10.114	10.3754	no														8913
EY-4	Ethylene	Tank	EPCon	30	2.508	2280	12.029	0.8	9.572	10.1783	no														8918
EY-4	Ethylene	Tank	EPCon	30	2.508	2268	11.777	0.8	9.504	10.2666	no														8920
EY-4	Ethylene	Tank	EPCon	30	2.508	2308	11.961	0.8	8.85	9.98414	no														8929
EY-4	Ethylene	Tank	EPCon	30	2.508	2284	11.649	0.8	8.553	9.94014	no														8933
EY-4	Ethylene	Tank	EPCon	30	2.508	2308	11.898	0.8	8.438	10.2297	no														8941
EY-4	Ethylene	Tank	EPCon	30	2.508	2134	11.095	0.8	8.355	10.2229	no														8948
EY-4	Ethylene	Tank	EPCon	30	2.508	2075	10.95	0.8	7.438	9.389	no														8954
EY-4	Ethylene	Tank	EPCon	30	2.508	2063	10.701	0.8	8.017	10.3014	no														8960
EY-4	Ethylene	Tank	EPCon	30	2.508	2254	11.262	0.8	8.053	10.5629	no														8962
EY-4	Ethylene	Tank	EPCon	30	2.508	2213	11.237	0.8	7.946	10.6029	no														8968
EY-4	Ethylene	Tank	EPCon	30	2.508	2227	11.278	0.8	7.822	10.136	no														8974
EY-4	Ethylene	Tank	EPCon	30	2.508	2324	11.641	0.8	7.192	9.33	no														8978
EY-4	Ethylene	Tank	EPCon	30	2.508	2323	11.877	0.8	7.72	10.0706	no														8983
EY-4	Ethylene	Tank	EPCon	50	4.18	2241	11.286	0.8	7.576	10.0749	no													may have accidentally loaded 30 uL or needle was plugged	8989
EY-4	Ethylene	Tank	EPCon	30	2.508	2317	11.568	0.8	7.553	10.3153	no														8995
EY-4	Ethylene	Tank	EPCon	15	1.254	1082	5.769	0.7	6.937	10.2331	no														9001
EY-4	Ethylene	Tank	EPCon	20	1.672	1448	7.441	0.7	6.531	9.28343	no														9003
EY-4	Ethylene	Tank	EPCon	30	2.508	2268	11.377	0.8	7.387	9.59571	no														9005
EY-4	Ethylene	Tank	EPCon	70	5.852	5607	28.799	0.7	8.655	10.5919	no														9006
EY-4	Ethylene	Tank	EPCon	30	2.508	2328	11.621	0.8	7.895		no														9011
EY-8	Ethylene	Tank	EPCon	30	2.4489	2298	13.616	17.7	10.961			yes													2571
EY-8	Ethylene	Tank	EPCon	30	2.4489	2865	16.818	38.6	10.502			yes													2774
EY-8	Ethylene	Tank	EPCon	30	2.4489	2621	15.25	2	10.671			yes													2997
EY-8	Ethylene	Tank	EPCon	30	2.4489	2445	14.404	2	10.673			yes													3000
EY-8	Ethylene	Tank	EPCon	30	2.4489	2457	14.054	8.4	10.403			yes													3125
EY-8	Ethylene	Tank	EPCon	30	2.4489	2334	13.366	12.4	11.27			yes													3285
EY-8	Ethylene	Tank	EPCon	30	2.4489	2337	13.405	9	11.123			yes													3295
EY-8	Ethylene	Tank	EPCon	30	2.4489	1655	9.554	8.8	10.618			yes													3296
EY-8	Ethylene	Tank	EPCon	30	2.4489	2351	13.529	7.6	10.886			yes													3311
EY-8	Ethylene	Tank	EPCon	30	2.4489	2497	14.42	7	10.953			yes													3325
EY-8	Ethylene	Tank	EPCon	30	2.4489	5206	30.834	1.9	10.403			yes													3398
EY-8	Ethylene	Tank	EPCon	30	2.4489	2140	11.538	-0.2	9.261			yes													4287
EY-8	Ethylene	Tank	EPCon	30	2.4489	2076	11.57	-0.1	9.048			yes													4288
EY-8	Ethylene	Tank	EPCon	60	4.8978	4121	23.811	3.8	9.925	10.638		no													2497
EY-8	Ethylene	Tank	EPCon	30	2.4489	2543	14.766	75.8	10.533	10.6791		no													2522
EY-8	Ethylene	Tank	EPCon	30	2.4489	2501	14.628	28.1	10.567	10.5033		no													2535
EY-8	Ethylene	Tank	EPCon	30	2.4489	2354	13.824	27.5	10.619	10.5549		no													2536
EY-8	Ethylene	Tank	EPCon	30	2.4489	2329	13.575	37.3	10.713	10.6783		no													2546
EY-8	Ethylene	Tank	EPCon	30	2.4489	2537	14.912	31.9	10.501	10.4977		no													2547
EY-8	Ethylene	Tank	EPCon	30	2.4489	2311	13.52	28.4	10.69	10.6121		no													2557
EY-8	Ethylene	Tank	EPCon	20	1.6326	1433	8.56	24.5	10.821	10.7219		no													2558
EY-8	Ethylene	Tank	EPCon	50	4.0815	4531	26.7	23.2	10.718	10.5977		no													2559
EY-8	Ethylene	Tank	EPCon	20	1.6326	1469	8.74	18.1	10.98	10.7143		no													2569
EY-8	Ethylene	Tank	EPCon	40	3.2652	3205	18.664	17.8	10.781	10.5267		no													2570
EY-8	Ethylene	Tank	EPCon	60	4.8978	4906	28.733	17.5	10.782	10.6773		no													2574
EY-8	Ethylene	Tank	EPCon	50	4.0815	4290	25.094	19	10.758	10.5914		no													2582
EY-8	Ethylene	Tank	EPCon	70	5.7141	5739	34.047	18.6	10.908	10.7488		no													2583
EY-8	Ethylene	Tank	EPCon	30	2.4489	2381	14.036	18.3	10.766	10.6142		no													2584
EY-8	Ethylene	Tank	EPCon	30	2.4489	2084	12.014	49.8	10.894	10.8767		no													2604
EY-8	Ethylene	Tank	EPCon	30	2.4489	2338	13.667	73.6	10.401	10.5264		no													2793
EY-8	Ethylene	Tank	EPCon	30	2.4489	2335	13.726	40.4	10.522	10.5967		no													2802
EY-8	Ethylene	Tank	EPCon	20	1.6326	1501	8.88	47.7	9.939	10.5138		no													2813
EY-8	Ethylene	Tank	EPCon	30	2.4489	2361	14.153	36	10.706	10.8618		no													2824
EY-8	Ethylene	Tank	EPCon	30	2.4489	2317	14.15	24.8	10.937	10.8416		no													2845
EY-8	Ethylene	Tank	EPCon	40	3.2652	3110	19.043	22.7	11.088	11.0002		no													2846
EY-8	Ethylene	Tank	EPCon	30	2.4489	2220	13.587	19.2	10.688	10.8375		no													2856
EY-8	Ethylene	Tank	EPCon	30	2.4489	2474	14.337	21.4	9.794	10.6483		no													2879
EY-8	Ethylene	Tank	EPCon	30	2.4489	2417	14.011	22.3	10.289	10.569		no													2884
EY-8	Ethylene	Tank	EPCon	30	2.4489	2344	13.609	2	10.607	10.6533		no													2998
EY-8	Ethylene	Tank	EPCon	30	2.4489	2636	15.507	2	10.657	10.7027		no													2999
EY-8	Ethylene	Tank	EPCon	20	1.6326	2521	14.798	6.3	10.717	10.8227		no													3013
EY-8	Ethylene	Tank	EPCon	30	2.4489	2507	14.778	6.1	10.673	10.746		no													3014
EY-8	Ethylene	Tank	EPCon	30	2.4489	2481	14.583	18.7	10.813	10.6168		no													3026
EY-8	Ethylene	Tank	EPCon	30	2.4489	2452	14.528	8.2	10.715	10.3658		no													3034
EY-8	Ethylene	Tank	EPCon	30	2.4489	2450	14.303	6.6	11.011	10.7254		no													3047
EY-8	Ethylene	Tank	EPCon	30	2.4489	2482	14.506	6.5	10.768	10.5708		no													3057
EY-8	Ethylene	Tank	EPCon	30	2.4489	2522	14.82	6.6	10.688	10.4999		no													3058
EY-8	Ethylene	Tank	EPCon	30	2.4489	2500	14.749	7.6	10.81	10.758		no													3069
EY-8	Ethylene	Tank	EPCon	30	2.4489	2489	14.714	28.8	10.743	10.6285		no													3076
EY-8	Ethylene	Tank	EPCon	30	2.4489	2651	15.655	13.6	10.582	10.4987		no													3084
EY-8	Ethylene	Tank	EPCon	30	2.4489	2483	14.763	19.2	10.693	10.602		no													3092
EY-8	Ethylene	Tank	EPCon	30	2.4489	2526	14.886	11.4	10.692	10.6063		no													3105
EY-8	Ethylene	Tank	EPCon	30	2.4489	2447	14.491	11.5	10.732	10.6627		no													3106
EY-8	Ethylene	Tank	EPCon	30	2.4489	2491	14.851	11.4	10.836	10.366		no													3113
EY-8	Ethylene	Tank	EPCon	30	2.4489	2450	14.602	11.3	10.865	10.395		no													3114
EY-8	Ethylene	Tank	EPCon	30	2.4489	2432	13.94	8.5	10.481	10.76		no													3126
EY-8	Ethylene	Tank	EPCon	30	2.4489	2427	13.906	8.9	10.521	10.764		no													3127
EY-8	Ethylene	Tank	EPCon	30	2.4489	2481	14.228	6.8	10.381	10.5528		no													3136
EY-8	Ethylene	Tank	EPCon	30	2.4489	2458	14.084	22.1	10.5	10.6638		no													3144
EY-8	Ethylene	Tank	EPCon	30	2.4489	2153	14.932	99.7	10.306	10.59		no													3175
EY-8	Ethylene	Tank	EPCon	30	2.4489	2103	14.652	67.9	10.137	10.636		no													3185
EY-8	Ethylene	Tank	EPCon	30	2.4489	2130	15.03	42.3	9.846	10.3235		no													3209
EY-8	Ethylene	Tank	EPCon	30	2.4489	2084	15.009	39.4	10.144	11.1195		no													3219
EY-8	Ethylene	Tank	EPCon	30	2.4489	1998	14.653	34.1	10.273	10.8348		no													3235
EY-8	Ethylene	Tank	EPCon	30	2.4489	1996	14.587	34.3	10.325	10.8977		no													3236
EY-8	Ethylene	Tank	EPCon	30	2.4489	2046	14.973	34.8	10.304	10.8876		no													3237
EY-8	Ethylene	Tank	EPCon	30	2.4489	2040	14.919	34.6	10.28	10.8744		no													3238
EY-8	Ethylene	Tank	EPCon	30	2.4489	2542	14.684	3.2	10.986	10.5837		no													3262
EY-8	Ethylene	Tank	EPCon	30	2.4489	2526	14.57	3.5	11.103	10.6623		no													3263
EY-8	Ethylene	Tank	EPCon	20	1.6326	1635	9.205	3.2	11.022	10.4962		no													3268
EY-8	Ethylene	Tank	EPCon	25	2.04075	2060	11.883	3.2	10.971	10.4499		no													3269
EY-8	Ethylene	Tank	EPCon	35	2.85705	2983	17.071	3.2	10.964	10.4477		no													3270
EY-8	Ethylene	Tank	EPCon	40	3.2652	3349	19.267	3.3	11.071	10.5594		no													3271
EY-8	Ethylene	Tank	EPCon	45	3.67335	3796	21.887	3.2	11.073	10.5661		no													3272
EY-8	Ethylene	Tank	EPCon	30	2.4489	2460	14.081	3.2	11.169	10.6668		no													3273
EY-8	Ethylene	Tank	EPCon	30	2.4489	2430	14.016	7	10.631	10.2375		no													3327
EY-8	Ethylene	Tank	EPCon	30	2.4489	2522	14.61	27.3	10.628	10.3076		no													3344
EY-8	Ethylene	Tank	EPCon	30	2.4489	2411	13.992	1.9	10.782	10.931		no													3396
EY-8	Ethylene	Tank	EPCon	30	2.4489	2348	13.754	1.9	10.657	10.889		no													3397
EY-8	Ethylene	Tank	EPCon	30	2.4489	2348	14.334	76.4	10.759	10.4654		no													3416
EY-8	Ethylene	Tank	EPCon	30	2.4489	2382	14.087	64.1	11.09	10.743		no													3436
EY-8	Ethylene	Tank	EPCon	30	2.4489	2517	14.839	54.5	10.768	10.3898		no													3446
EY-8	Ethylene	Tank	EPCon	30	2.4489	2597	15.367	44	10.85	10.4405		no													3458
EY-8	Ethylene	Tank	EPCon	30	2.4489	2599	15.374	38.5	10.829	10.4154		no													3459
EY-8	Ethylene	Tank	EPCon	30	2.4489	2629	15.161	35.2	11.006	10.5883		no													3460
EY-8	Ethylene	Tank	EPCon	30	2.4489	2668	15.885	33.1	10.958	10.5362		no													3461
EY-8	Ethylene	Tank	EPCon	30	2.4489	2625	15.502	49.9	10.698	10.6058		no													3483
EY-8	Ethylene	Tank	EPCon	30	2.4489	2495	14.831	45.1	10.53	10.4754		no													3484
EY-8	Ethylene	Tank	EPCon	30	2.4489	2535	14.59	28.4	10.789	10.5153		no													3495
EY-8	Ethylene	Tank	EPCon	30	2.4489	2530	14.967	37	10.578	10.4035		no													3503
EY-8	Ethylene	Tank	EPCon	30	2.4489	2471	14.459	0.8	10.253	9.97317		no													3717
EY-8	Ethylene	Tank	EPCon	30	2.4489	2053	11.458	-0.1	9.051	10.5829		no													4289
EY-8	Ethylene	Tank	EPCon	30	2.4489	1414	8.277	0.2	8.926			no													4495
EY-8	Ethylene	Tank	Direct Injection	500	40.815	1638		0.4	10.271			no													5838
EY-8	Ethylene	Tank	Direct Injection	450	36.7335	1608		0.3	10.513			no													5840
EY-8	Ethylene	Tank	Direct Injection	450	36.7335	1530		0.9	10.428			no													5843
EY-8	Ethylene	Tank	Direct Injection	450	36.7335	1677		0.6	10.484			no													5844
EY-8	Ethylene	Tank	Direct Injection	500	40.815	1767		0.8	10.762			no													6171
EY-8	Ethylene	Tank	Direct Injection	500	40.815	1757		0.9	10.842			no													6188
EY-8	Ethylene	Tank	Direct Injection	500	40.815	1716		1.2	10.67			no													6191
EY-8	Ethylene	Tank	Direct Injection	500	40.815	1697		1.6	10.772			no													6195
EY-8	Ethylene	Tank	EPCon	60	4.8978	5316	28.701	1.5	10.197	10.3489		no													8259
EY-8	Ethylene	Tank	EPCon	30	2.4489	2371	12.57	1.6	9.313	10.8687		no													8283
EY-8	Ethylene	Tank	EPCon	30	2.4489	2546	13.311	1.4	9.753	11.0397		no													8309
EY-8	Ethylene	Tank	EPCon	30	2.4489	2461	13.03	1.4	10.326	11.1704		no													8327
EY-8	Ethylene	Tank	EPCon	30	2.4489	3256	17.559	1.3	10.492	10.9854		no													8492
EY-8	Ethylene	Tank	EPCon	30	2.4489	2380	13.104	1.3	10.494	10.9909		no													8493
EY-8	Ethylene	Tank	EPCon	30	2.4489	2227	12.12	1.1	9.122	11.0076		no													8531
EY-8	Ethylene	Tank	EPCon	30	2.4489	2340	12.635	1.1	8.956	10.8443		no													8532
EY-8	Ethylene	Tank	EPCon	30	2.4489	2108	11.374	1.1	8.571	10.8091		no													8567
EY-8	Ethylene	Tank	EPCon	30	2.4489	2422	12.865	1.4	9.954	11.1021		no													8588
EY-8	Ethylene	Tank	EPCon	30	2.4489	2354	12.533	1.4	9.828	11.0573		no													8589
EY-8	Ethylene	Tank	EPCon	30	2.4489	2494	12.776	1.1	8.602	11.2091		no													8628
EY-8	Ethylene	Tank	EPCon	30	2.4489	2350	12.39	1.1	8.674	11.2493		no													8630
EY-8	Ethylene	Tank	EPCon	30	2.4489	2396	12.54	1.1	8.879	11.1734		no													8655
EY-8	Ethylene	Tank	EPCon	30	2.4489	2307	12.383	1	10.851	11.119		no													8686
EY-8	Ethylene	Tank	EPCon	30	2.4489	2322	12.561	1	10.854	11.153		no													8687
EY-8	Ethylene	Tank	EPCon	30	2.4489	2297	11.558	0.9	9.071	11.495		no													8753
EY-8	Ethylene	Tank	EPCon	30	2.4489	2316	11.997	1.2	10.164	11.0743		no													8779
EY-8	Ethylene	Tank	EPCon	30	2.4489	2206	11.498	1.2	10.136	11.1406		no													8780
EY-8	Ethylene	Tank	EPCon	30	2.4489	2376	12.245	1.2	9.752	10.8509		no													8781
EY-8	Ethylene	Tank	EPCon	30	2.4489	2226	11.407	1	8.448	9.94429		no													8818
EY-8	Ethylene	Tank	EPCon	30	2.4489	2264	11.421	0.9	8.418	10.8419		no													8859
EY-8	Ethylene	Tank	EPCon	30	2.4489	2478	13.106	0.9	11.174	11.094		no													8903
EY-8	Ethylene	Tank	EPCon	30	2.4489	2568	13.585	0.9	10.958	10.893		no													8904
EY-8	Ethylene	Tank	EPCon	30	2.4489	2398	12.155	0.8	9.672	11.5126		no													8943
EY-8	Ethylene	Tank	EPCon	30	2.4489	2396	12.287	0.8	9.513	11.783		no													8975
EY-8	Ethylene	Tank	EPCon	30	2.4489	2483	12.478	0.8	9.405	11.568		no													9009
EY-Mo-1	Ethylene	Lab culture	EPCon	8		2613	15.081	3.9	0.74	1.486			2A	11733	8.40999	2	4.51667	2019-sh1	14.554	0.0383536	3	0.88267			2498
EY-Mo-1	Ethylene	Lab culture	EPCon	8		2640	15.379	65	0.886	0.997286			2B	8349	8.40999	2	3.96667	2019-sh2	14.162	0.254558	2	0.91651			2523
EY-Mo-1	Ethylene	Lab culture	EPCon	8		2793	16.144	51.9	0.994	1.07043			2B	8349	8.40999	2	3.96667	2019-sh2	14.162	0.254558	2	0.91651			2525
EY-Mo-1	Ethylene	Lab culture	EPCon	8		2598	15.201	44.6	1.442	1.48357			3A	8582	8.40999	2	4.06667	2019-sh1	14.554	0.0383536	3	0.91418			2527
EY-Mo-1	Ethylene	Lab culture	EPCon	8		2569	14.993	37.5	1.562	1.56871			3A	8582	8.40999	2	4.06667	2019-sh1	14.554	0.0383536	3	0.91418			2529
EY-Mo-1	Ethylene	Lab culture	EPCon	8		2570	15.059	34.1	1.031	1.00286			2A	11733	8.40999	2	4.51667	2019-sh1	14.554	0.0383536	3	0.88267			2531
EY-Mo-1	Ethylene	Lab culture	EPCon	4		1131	6.826	21.8	0.754	0.612545			2A	11733	8.40999	2	4.51667	2019-sh1	14.554	0.0383536	3	0.88267			2560
EY-Mo-1	Ethylene	Lab culture	EPCon	6		1607	9.512	20.5	0.859	0.696364			2A	11733	8.40999	2	4.51667	2019-sh1	14.554	0.0383536	3	0.88267			2562
EY-Mo-1	Ethylene	Lab culture	EPCon	10		3257	18.844	19.4	1.104	0.920182			2A	11733	8.40999	2	4.51667	2019-sh1	14.554	0.0383536	3	0.88267			2564
EY-Mo-1	Ethylene	Lab culture	EPCon	8		2218	13.058	36.9	1.043	1.2182			2A	11733	8.40999	2	4.51667	2019-sh1	14.554	0.0383536	3	0.88267			2775
EY-Mo-1	Ethylene	Lab culture	EPCon	8		2303	13.582	36	1.159	1.2934			2A	11733	8.40999	2	4.51667	2019-sh1	14.554	0.0383536	3	0.88267			2776
EY-Mo-1	Ethylene	Lab culture	EPCon	8		2352	13.825	23.2	1.106	1.04567			2A	8582	8.40999	2	4.51667	2019-sh1	14.554	0.0383536	3	0.88267			3003
EY-Mo-1	Ethylene	Lab culture	EPCon	8		1982	13.655	84.3	0.612	1.087			2A	11733	8.40999	2	4.51667	2019-sh1	14.554	0.0383536	3	0.88267			3178
EY-Mo-1	Ethylene	Lab culture	EPCon	8		2321	13.267	3.2	1.336	0.838577			2A	11733	8.40999	2	4.51667	2019-sh1	14.554	0.0383536	3	0.88267			3274
EY-Mo-1	Ethylene	Lab culture	EPCon	8		2204	12.602	3.6	1.342	0.849308			2A	11733	8.40999	2	4.51667	2019-sh1	14.554	0.0383536	3	0.88267			3275
EY-Mo-1	Ethylene	Lab culture	EPCon	8		2232	12.872	6.9	1.093	0.998417			2A	11733	8.40999	2	4.51667	2019-sh1	14.554	0.0383536	3	0.88267			3329
EY-Mo-1	Ethylene	Lab culture	EPCon	8		2321	13.391	6.7	0.833	0.715833			2B	8349	8.40999	2	3.96667	2019-sh2	14.162	0.254558	2	0.91651			3330
EY-Mo-1	Ethylene	Lab culture	EPCon	8		2406	13.865	8.7	0.881	0.74125			2B	8349	8.40999	2	3.96667	2019-sh2	14.162	0.254558	2	0.91651			3331
EY-Mo-1	Ethylene	Lab culture	EPCon	8		2416	13.867	8.8	1.41	1.24767			3A	8582	8.40999	2	4.06667	2019-sh1	14.554	0.0383536	3	0.91418			3332
EY-Mo-1	Ethylene	Lab culture	EPCon	8		1718	9.968	9.4	1.521	1.33608			3A	8582	8.40999	2	4.06667	2019-sh1	14.554	0.0383536	3	0.91418			3333
EY-Mo-1	Ethylene	Lab culture	EPCon	8		2224	12.789	27.9	1.117	0.7605			2A	11733	8.40999	2	4.51667	2019-sh1	14.554	0.0383536	3	0.88267			3497
EY-Mo-1	Ethylene	Lab culture	EPCon	8		1913	11.276	26.7	1.249	0.938			2A	11733	8.40999	2	4.51667	2019-sh1	14.554	0.0383536	3	0.88267			3498
EY-Mo-1	Ethylene	Lab culture	EPCon	8		1229	7.248	0.6	0.902	0.673143			2A	11733	8.40999	2	4.51667	2019-sh1	14.554	0.0383536	3	0.88267			3765
EY-Mo-1	Ethylene	Lab culture	EPCon	10		1246	7.328	0.6	1.189	0.928286			2A	11733	8.40999	2	4.51667	2019-sh1	14.554	0.0383536	3	0.88267			3766
EY-Mo-1	Ethylene	Lab culture	EPCon	8		1039	6.212	0.6	1.266	0.973429			2A	11733	8.40999	2	4.51667	2019-sh1	14.554	0.0383536	3	0.88267			3767
EY-Mo-1	Ethylene	Lab culture	EPCon	10		2503	14.498	0.3	0.822	0.7786			2A	11733	8.40999	2	4.51667	2019-sh1	14.554	0.0383536	3	0.88267			3881
EY-Mo-1	Ethylene	Lab culture	EPCon	12.5		3562	20.743	0.3	0.747	0.6912			2A	11733	8.40999	2	4.51667	2019-sh1	14.554	0.0383536	3	0.88267			3882
EY-Mo-1	Ethylene	Lab culture	EPCon	12.5		4263			0.481	1.121			2A	11733	8.40999	2	4.51667	2019-sh1	14.554	0.0383536	3	0.88267			3945
EY-Mo-1	Ethylene	Lab culture	EPCon	12.5		1426	8.279	0.6	1.49	1.1308			2A	11733	8.40999	2	4.51667	2019-sh1	14.554	0.0383536	3	0.88267			3967
EY-Mo-1	Ethylene	Lab culture	EPCon	10		2046	12.234	-0.2	0.284	1.04467			2A	11733	8.40999	2	4.51667	2019-sh1	14.554	0.0383536	3	0.88267			4121
EY-Mo-1	Ethylene	Lab culture	EPCon	10		2143	11.874	-0.1	-0.505	0.99525			2A	11733	8.40999	2	4.51667	2019-sh1	14.554	0.0383536	3	0.88267			4290
EY-Mo-1	Ethylene	Lab culture	EPCon	10		1701	9.654	0.1	-0.659	0.8682			2A	11733	8.40999	2	4.51667	2019-sh1	14.554	0.0383536	3	0.88267			4310
EY-Mo-1	Ethylene	Lab culture	EPCon	10		1849	10.415	0	-0.787	0.7524			2A	11733	8.40999	2	4.51667	2019-sh1	14.554	0.0383536	3	0.88267			4311
EY-Mo-1	Ethylene	Lab culture	EPCon	8		2210	12.662	0.1	-0.873	0.630333			2B	8349	8.40999	2	3.96667	2019-sh2	14.162	0.254558	2	0.91651			4316
EY-Mo-1	Ethylene	Lab culture	EPCon	8		1932	11.117	0.1	-0.973	0.548667			2B	8349	8.40999	2	3.96667	2019-sh2	14.162	0.254558	2	0.91651			4317
EY-Mo-1	Ethylene	Lab culture	EPCon	8		1637	9.411	0.1	-0.73	0.81			3A	8582	8.40999	2	4.06667	2019-sh1	14.554	0.0383536	3	0.91418			4318
EY-Mo-1	Ethylene	Lab culture	EPCon	8		1879	10.911	0.1	-0.711	0.847333			3A	8582	8.40999	2	4.06667	2019-sh1	14.554	0.0383536	3	0.91418			4319
EY-Mo-1	Ethylene	Lab culture	EPCon	8		1715	9.707	0.3	-0.791	0.685			2A	11733	8.40999	2	4.51667	2019-sh1	14.554	0.0383536	3	0.88267			4378
EY-Mo-1	Ethylene	Lab culture	EPCon	8		1750	9.828	0.2	-0.858	0.625			2A	11733	8.40999	2	4.51667	2019-sh1	14.554	0.0383536	3	0.88267			4379
EY-Mo-1	Ethylene	Lab culture	EPCon	8		1597	9.014	0.1	-1.034	0.376889			2B	8349	8.40999	2	3.96667	2019-sh2	14.162	0.254558	2	0.91651			4382
EY-Mo-1	Ethylene	Lab culture	EPCon	8		1522	8.624	0.1	-1.011	0.440778			2B	8349	8.40999	2	3.96667	2019-sh2	14.162	0.254558	2	0.91651			4383
EY-Mo-1	Ethylene	Lab culture	EPCon	8		1811	10.203	0.1	-0.261	1.23167			3A	8582	8.40999	2	4.06667	2019-sh1	14.554	0.0383536	3	0.91418			4384
EY-Mo-1	Ethylene	Lab culture	EPCon	8		1406	8.025	0.1	-0.71	0.823556			3A	8582	8.40999	2	4.06667	2019-sh1	14.554	0.0383536	3	0.91418			4385
EY-Mo-1	Ethylene	Lab culture	EPCon	8		2022	11.751	0.3	0.67	1.018			2B	8349	8.40999	2	3.96667	2019-sh2	14.162	0.254558	2	0.91651			4564
EY-Mo-1	Ethylene	Lab culture	EPCon	8		1765	10.266	1.2	0.686	1.034			2B	8349	8.40999	2	3.96667	2019-sh2	14.162	0.254558	2	0.91651			4565
EY-Mo-1	Ethylene	Lab culture	EPCon	8		1836	10.623	0.5	0.579	0.816			2B	8349	8.40999	2	3.96667	2019-sh2	14.162	0.254558	2	0.91651			4583
EY-Mo-1	Ethylene	Lab culture	EPCon	9		1646	10.11	2.1	1.097	1.089			2B	8349	8.40999	2	3.96667	2019-sh2	14.162	0.254558	2	0.91651			4667
EY-Mo-1	Ethylene	Lab culture	EPCon	9		1505	9.313	2	1.123	1.0955			2B	8349	8.40999	2	3.96667	2019-sh2	14.162	0.254558	2	0.91651			4668
EY-Mo-1	Ethylene	Lab culture	EPCon	9		1495	9.279	1.3	-0.336	-0.4996			2B	8349	8.40999	2	3.96667	2019-sh2	14.162	0.254558	2	0.91651			4722
EY-Mo-1	Ethylene	Lab culture	EPCon	9		1338	8.194	0.4	0.033	0.4265			2B	8349	8.40999	2	3.96667	2019-sh2	14.162	0.254558	2	0.91651			4745
EY-Mo-1	Ethylene	Lab culture	EPCon	9		1425	9.189	0.4	0.995	1.374			2B	8349	8.40999	2	3.96667	2019-sh2	14.162	0.254558	2	0.91651			4746
EY-Mo-1	Ethylene	Lab culture	EPCon	9		1412	9.063	0.2	1.304	0.969857			2B	8349	8.40999	2	3.96667	2019-sh2	14.162	0.254558	2	0.91651			4801
EY-Mo-1	Ethylene	Lab culture	EPCon	9		1322	8.49	0.3	1.002	1.09414			2B	8349	8.40999	2	3.96667	2019-sh2	14.162	0.254558	2	0.91651			4823
EY-Mo-1	Ethylene	Lab culture	EPCon	9		1392	8.826	0.3	0.987	1.03529			2B	8349	8.40999	2	3.96667	2019-sh2	14.162	0.254558	2	0.91651			4824
EY-Mo-1	Ethylene	Lab culture	EPCon	9		1231	7.742	0.3	1.316	1.18664			2B	8349	8.40999	2	3.96667	2019-sh2	14.162	0.254558	2	0.91651			4875
EY-Mo-1	Ethylene	Lab culture	EPCon	9		1175	7.658	0.9	-0.22	0.4405			2B	8349	8.40999	2	3.96667	2019-sh2	14.162	0.254558	2	0.91651			4905
EY-Mo-1	Ethylene	Lab culture	EPCon	9		1196	7.631	4.5	0.228	0.300667			2B	8349	8.40999	2	3.96667	2019-sh2	14.162	0.254558	2	0.91651			4954
EY-Mo-1	Ethylene	Lab culture	Direct Injection	150		2009		0.9	0.532				3A	8582	8.40999	2	4.06667	2019-sh1	14.554	0.0383536	3	0.91418			5787
EY-Mo-1	Ethylene	Lab culture	Direct Injection	150		2071		0.7	0.793				3A	8582	8.40999	2	4.06667	2019-sh1	14.554	0.0383536	3	0.91418			5788
EY-Mo-1	Ethylene	Lab culture	Direct Injection	150		1996		0.6	0.896				3A	8582	8.40999	2	4.06667	2019-sh1	14.554	0.0383536	3	0.91418			5789
EY-Mo-1	Ethylene	Lab culture	Direct Injection	150		1996		1.1	0.625				3A	8582	8.40999	2	4.06667	2019-sh1	14.554	0.0383536	3	0.91418			5791
EY-Mo-1	Ethylene	Lab culture	Direct Injection	150		2043		0.6	1.234				3A	8582	8.40999	2	4.06667	2019-sh1	14.554	0.0383536	3	0.91418			5839
EY-Mo-1	Ethylene	Lab culture	Direct Injection	150		1987		1	0.746				3A	8582	8.40999	2	4.06667	2019-sh1	14.554	0.0383536	3	0.91418			5843
EY-Mo-1	Ethylene	Lab culture	Direct Injection	150		1902		1.2	1.718				3A	8582	8.40999	2	4.06667	2019-sh1	14.554	0.0383536	3	0.91418			6184
EY-Mo-1	Ethylene	Lab culture	Direct Injection	150		1849		1.1	1.819				3A	8582	8.40999	2	4.06667	2019-sh1	14.554	0.0383536	3	0.91418			6188
EY-Mo-1	Ethylene	Lab culture	Direct Injection	150		1897		1.3	1.258				3A	8582	8.40999	2	4.06667	2019-sh1	14.554	0.0383536	3	0.91418			6191
EY-Mo-1	Ethylene	Lab culture	Direct Injection	120		2341		1.1	1.392				2B	8349	8.40999	2	3.96667	2019-sh2	14.162	0.254558	2	0.91651			6192
EY-Mo-1	Ethylene	Lab culture	Direct Injection	150		1721		1.1	1.754				3A	8582	8.40999	2	4.06667	2019-sh1	14.554	0.0383536	3	0.91418			6261
EY-Mo-1	Ethylene	Lab culture	Direct Injection	160		1903		1.7	1.407				3A	8582	8.40999	2	4.06667	2019-sh1	14.554	0.0383536	3	0.91418			6263
EY-Mo-1	Ethylene	Lab culture	Direct Injection	160		1792		1.2	1.86				3A	8582	8.40999	2	4.06667	2019-sh1	14.554	0.0383536	3	0.91418			6264
EY-Mo-1	Ethylene	Lab culture	Direct Injection	180		1831	5.73	2.8	1.83				3A	8582	8.40999	2	4.06667	2019-sh1	14.554	0.0383536	3	0.91418			6732
EY-Mo-1	Ethylene	Lab culture	Direct Injection	180		1816	5.722	1.2	1.85				3A	8582	8.40999	2	4.06667	2019-sh1	14.554	0.0383536	3	0.91418			6757
EY-Mo-1	Ethylene	Lab culture	EPCon	8		2451	13.111	3.2	0.864	1.26143			2B	8349	8.40999	2	3.96667	2019-sh2	14.162	0.254558	2	0.91651			8115
EY-Mo-1	Ethylene	Lab culture	EPCon	8		2383	12.725	3	1.078	1.62443			2A	11733	8.40999	2	4.51667	2019-sh1	14.554	0.0383536	3	0.88267			8122
EY-Mo-1	Ethylene	Lab culture	EPCon	8		2250	11.923	2.1	0.925	1.65457			2A	11733	8.40999	2	4.51667	2019-sh1	14.554	0.0383536	3	0.88267			8163
EY-Mo-1	Ethylene	Lab culture	EPCon	8		2322	12.687	2.1	1.309	1.46157			2A	11733	8.40999	2	4.51667	2019-sh1	14.554	0.0383536	3	0.88267			8187
EY-Mo-1	Ethylene	Lab culture	EPCon	8		2434	12.789	1.9	0.628	1.51471			2A	11733	8.40999	2	4.51667	2019-sh1	14.554	0.0383536	3	0.88267			8196
EY-Mo-1	Ethylene	Lab culture	EPCon	8		2423	12.876	1.6	0.796	2.44143			2A	11733	8.40999	2	4.51667	2019-sh1	14.554	0.0383536	3	0.88267	1	I think these standards are bad…sloe leak in vial?	8284
EY-Mo-1	Ethylene	Lab culture	EPCon	8		2423	12.876	1.6	0.796				2A	11733	8.40999	2	4.51667	2019-sh1	14.554	0.0383536	3	0.88267			8284
EY-V-1	Ethylene	Lab culture	EPCon	45		2336	13.674	26.2	6.922	6.8575			5A	1184	8.40999	2	3.3	2019-sh2	14.162	0.254558	2	0.98816			2537
EY-V-1	Ethylene	Lab culture	EPCon	45		2301	13.399	42.3	7.098	7.03313			5A	1184	8.40999	2	3.3	2019-sh2	14.162	0.254558	2	0.98816			2539
EY-V-1	Ethylene	Lab culture	EPCon	45		3319	19.357	40.7	7.009	6.94375			5B	1417	8.40999	2	3.9	2019-sh2	14.162	0.254558	2	0.98583			2541
EY-V-1	Ethylene	Lab culture	EPCon	45		3318	19.276	49.3	7.042	6.97638			5B	1417	8.40999	2	3.9	2019-sh2	14.162	0.254558	2	0.98583			2543
EY-V-1	Ethylene	Lab culture	EPCon	45		2763	16.103	26.4	7.112	7.11882			6A	1287	8.40999	2	3.66667	2019-sh2	14.162	0.254558	2	0.98713			2549
EY-V-1	Ethylene	Lab culture	EPCon	45		2779	16.175	34.4	7.187	7.17264			6A	1287	8.40999	2	3.66667	2019-sh2	14.162	0.254558	2	0.98713			2551
EY-V-1	Ethylene	Lab culture	EPCon	30		1442	8.611	42.5	7.152	7.11645			5A	1184	8.40999	2	3.3	2019-sh2	14.162	0.254558	2	0.98816			2553
EY-V-1	Ethylene	Lab culture	EPCon	25		1029	6.402	35.9	7.03	6.97327			5A	1184	8.40999	2	3.3	2019-sh2	14.162	0.254558	2	0.98816			2555
EY-V-1	Ethylene	Lab culture	EPCon	50		2784	16.253	17.6	7.006	6.884			5A	1184	8.40999	2	3.3	2019-sh2	14.162	0.254558	2	0.98816			2575
EY-V-1	Ethylene	Lab culture	EPCon	45		2367	13.833	2	7.135	7.12733			5A	1184	8.40999	2	3.3	2019-sh2	14.162	0.254558	2	0.98816			3001
EY-V-1	Ethylene	Lab culture	EPCon	45		1775	12.259	81.2	6.571	7.052			5A	1184	8.40999	2	3.3	2019-sh2	14.162	0.254558	2	0.98816			3179
EY-V-1	Ethylene	Lab culture	EPCon	45		2181	12.425	5.2	7.457	6.96904			5A	1184	8.40999	2	3.3	2019-sh2	14.162	0.254558	2	0.98816			3276
EY-V-1	Ethylene	Lab culture	EPCon	45		2179	12.44	31.3	7.48	6.99677			5A	1184	8.40999	2	3.3	2019-sh2	14.162	0.254558	2	0.98816			3278
EY-V-1	Ethylene	Lab culture	EPCon	45		1454	8.558	10	7.382	7.1745			5A	1184	8.40999	2	3.3	2019-sh2	14.162	0.254558	2	0.98816			3334
EY-V-1	Ethylene	Lab culture	EPCon	45		3372	19.306	22.9	7.227	6.99692			5B	1417	8.40999	2	3.9	2019-sh2	14.162	0.254558	2	0.98583			3336
EY-V-1	Ethylene	Lab culture	EPCon	45		3366	19.463	47.6	7.085	6.83233			5B	1417	8.40999	2	3.9	2019-sh2	14.162	0.254558	2	0.98583			3338
EY-V-1	Ethylene	Lab culture	EPCon	40		2459	14.148	28.2	6.97	6.69475			6A	1287	8.40999	2	3.66667	2019-sh2	14.162	0.254558	2	0.98713			3340
EY-V-1	Ethylene	Lab culture	EPCon	40		2449	14.115	30.8	7.203	6.90517			6A	1287	8.40999	2	3.66667	2019-sh2	14.162	0.254558	2	0.98713			3342
EY-V-1	Ethylene	Lab culture	EPCon	45		1998	11.433	27.9	7.503	7.2375			5A	1184	8.40999	2	3.3	2019-sh2	14.162	0.254558	2	0.98816			3499
EY-V-1	Ethylene	Lab culture	EPCon	45		1288	7.688	36.5	7.223	7.003			5A	1184	8.40999	2	3.3	2019-sh2	14.162	0.254558	2	0.98816			3501
EY-V-1	Ethylene	Lab culture	EPCon	30		1185	6.959	0.6	7.031	6.70657			5A	1184	8.40999	2	3.3	2019-sh2	14.162	0.254558	2	0.98816			3768
EY-V-1	Ethylene	Lab culture	EPCon	35		1410	8.226	0.6	6.975	6.61871			5A	1184	8.40999	2	3.3	2019-sh2	14.162	0.254558	2	0.98816			3769
EY-V-1	Ethylene	Lab culture	EPCon	30		1158	6.794	0.6	6.99	6.60186			5A	1184	8.40999	2	3.3	2019-sh2	14.162	0.254558	2	0.98816			3770
EY-V-1	Ethylene	Lab culture	EPCon	30		1198	7.011	0.3	6.852	6.7838			5A	1184	8.40999	2	3.3	2019-sh2	14.162	0.254558	2	0.98816			3883
EY-V-1	Ethylene	Lab culture	EPCon	40		1576	9.185	0.3	6.791	6.7104			5A	1184	8.40999	2	3.3	2019-sh2	14.162	0.254558	2	0.98816			3884
EY-V-1	Ethylene	Lab culture	EPCon	40		1325			5.878	6.518			5A	1184	8.40999	2	3.3	2019-sh2	14.162	0.254558	2	0.98816			3946
EY-V-1	Ethylene	Lab culture	EPCon	40		1140	6.568	0.6	7.235	6.8652			5A	1184	8.40999	2	3.3	2019-sh2	14.162	0.254558	2	0.98816			3968
EY-V-1	Ethylene	Lab culture	EPCon	50		1853	10.908	0.6	7.058	6.6776			5A	1184	8.40999	2	3.3	2019-sh2	14.162	0.254558	2	0.98816			3969
EY-V-1	Ethylene	Lab culture	EPCon	40		1331	8.024	-0.2	6.225	6.91233			5A	1184	8.40999	2	3.3	2019-sh2	14.162	0.254558	2	0.98816			4122
EY-V-1	Ethylene	Lab culture	EPCon	45		1441	8.093	-0.1	5.322	6.79063			5A	1184	8.40999	2	3.3	2019-sh2	14.162	0.254558	2	0.98816			4291
EY-V-1	Ethylene	Lab culture	EPCon	55		1754	9.928	0	5.284	6.8356			5A	1184	8.40999	2	3.3	2019-sh2	14.162	0.254558	2	0.98816			4312
EY-V-1	Ethylene	Lab culture	EPCon	55		1733	9.856	0.1	5.211	6.7748			5A	1184	8.40999	2	3.3	2019-sh2	14.162	0.254558	2	0.98816			4313
EY-V-1	Ethylene	Lab culture	EPCon	45		2684	15.202	0.1	5.339	6.91567			5B	1417	8.40999	2	3.9	2019-sh2	14.162	0.254558	2	0.98583			4320
EY-V-1	Ethylene	Lab culture	EPCon	40		2318	13.325	0.1	5.299	6.808			5B	1417	8.40999	2	3.9	2019-sh2	14.162	0.254558	2	0.98583			4323
EY-V-1	Ethylene	Lab culture	EPCon	45		2259	13.007	0.1	5.295	6.814			6A	1287	8.40999	2	3.66667	2019-sh2	14.162	0.254558	2	0.98713			4324
EY-V-1	Ethylene	Lab culture	EPCon	40		1868	10.763	0.1	5.215	6.744			6A	1287	8.40999	2	3.66667	2019-sh2	14.162	0.254558	2	0.98713			4325
EY-V-1	Ethylene	Lab culture	EPCon	35		1921	10.602	-0.1	5.174	6.622			5B	1417	8.40999	2	3.9	2019-sh2	14.162	0.254558	2	0.98583			4374
EY-V-1	Ethylene	Lab culture	EPCon	35		1868	10.329	0	5.527	6.982			5B	1417	8.40999	2	3.9	2019-sh2	14.162	0.254558	2	0.98583			4375
EY-V-1	Ethylene	Lab culture	EPCon	35		1317	7.275	0.2	5.182	6.644			5A	1184	8.40999	2	3.3	2019-sh2	14.162	0.254558	2	0.98816			4376
EY-V-1	Ethylene	Lab culture	EPCon	35		1373	7.577	0.2	5.061	6.53			5A	1184	8.40999	2	3.3	2019-sh2	14.162	0.254558	2	0.98816			4377
EY-V-1	Ethylene	Lab culture	EPCon	35		1589	8.981	0.2	5.267	6.84144			6A	1287	8.40999	2	3.66667	2019-sh2	14.162	0.254558	2	0.98713			4386
EY-V-1	Ethylene	Lab culture	EPCon	35		1274	7.241	0.2	4.778	6.39333			6A	1287	8.40999	2	3.66667	2019-sh2	14.162	0.254558	2	0.98713			4387
EY-V-1	Ethylene	Lab culture	EPCon	45		2385	14.102	1.2	6.591	6.939			5B	1417	8.40999	2	3.9	2019-sh2	14.162	0.254558	2	0.98583			4566
EY-V-1	Ethylene	Lab culture	EPCon	45		2414	14.408	8.8	6.75	7.098			5B	1417	8.40999	2	3.9	2019-sh2	14.162	0.254558	2	0.98583			4567
EY-V-1	Ethylene	Lab culture	EPCon			2412	13.864	0.3	7.104	7.341			5B	1417	8.40999	2	3.9	2019-sh2	14.162	0.254558	2	0.98583			4578
EY-V-1	Ethylene	Lab culture	EPCon			2386	13.721	0.2	7.089	7.326			5B	1417	8.40999	2	3.9	2019-sh2	14.162	0.254558	2	0.98583			4579
EY-V-1	Ethylene	Lab culture	EPCon	40		1815	11.032	2.4	7.36	7.3715			5B	1417	8.40999	2	3.9	2019-sh2	14.162	0.254558	2	0.98583			4666
EY-V-1	Ethylene	Lab culture	EPCon	45		2025	12.101	1.3	6.57	6.3262			5B	1417	8.40999	2	3.9	2019-sh2	14.162	0.254558	2	0.98583			4723
EY-V-1	Ethylene	Lab culture	Direct Injection	150		1155		0.9	6.552				6A	1287	8.40999	2	3.66667	2019-sh2	14.162	0.254558	2	0.98713			5792
EY-V-1	Ethylene	Lab culture	Direct Injection	600		1012		0.8	6.562				6A	1287	8.40999	2	3.66667	2019-sh2	14.162	0.254558	2	0.98713			5793
EY-V-1	Ethylene	Lab culture	Direct Injection	600		1040		1.2	6.146				6A	1287	8.40999	2	3.66667	2019-sh2	14.162	0.254558	2	0.98713			5795
EY-V-1	Ethylene	Lab culture	Direct Injection	600		1019		0.9	6.514				6A	1287	8.40999	2	3.66667	2019-sh2	14.162	0.254558	2	0.98713			5796
EY-V-1	Ethylene	Lab culture	Direct Injection	600		959		0.9	6.704				6A	1287	8.40999	2	3.66667	2019-sh2	14.162	0.254558	2	0.98713			5844
EY-V-1	Ethylene	Lab culture	Direct Injection	700		938		0.9	6.741				6A	1287	8.40999	2	3.66667	2019-sh2	14.162	0.254558	2	0.98713			5848
EY-V-1	Ethylene	Lab culture	Direct Injection	550		1231		0.9	7.003				6A	1287	8.40999	2	3.66667	2019-sh2	14.162	0.254558	2	0.98713			6193
EY-V-1	Ethylene	Lab culture	Direct Injection	660		1492		1.7	6.89				6A	1287	8.40999	2	3.66667	2019-sh2	14.162	0.254558	2	0.98713			6195
EY-V-1	Ethylene	Lab culture	Direct Injection	800		1311		1.1	7.418				6A	1287	8.40999	2	3.66667	2019-sh2	14.162	0.254558	2	0.98713			6265
EY-V-1	Ethylene	Lab culture	Direct Injection	1000		1548		1.1	7.409				6A	1287	8.40999	2	3.66667	2019-sh2	14.162	0.254558	2	0.98713			6266
EY-V-1	Ethylene	Lab culture	Direct Injection	1000		1425		2.1	7.593				6A	1287	8.40999	2	3.66667	2019-sh2	14.162	0.254558	2	0.98713			6267
EY-V-1	Ethylene	Lab culture	Direct Injection	500		1175	3.58	2.2	7.47				5B	1417	8.40999	2	3.9	2019-sh2	14.162	0.254558	2	0.98583			6733
EY-V-1	Ethylene	Lab culture	Direct Injection	600		1415	4.375	1	7.526				5B	1417	8.40999	2	3.9	2019-sh2	14.162	0.254558	2	0.98583			6755
EY-V-1	Ethylene	Lab culture	EPCon	50		2706	14.302	3.4	7.281	7.69614			5B	1417	8.40999	2	3.9	2019-sh2	14.162	0.254558	2	0.98583			8111
EY-V-1	Ethylene	Lab culture	EPCon	60		3204	16.867	3.1	6.663	7.08157			5B	1417	8.40999	2	3.9	2019-sh2	14.162	0.254558	2	0.98583			8117
EY-V-1	Ethylene	Lab culture	EPCon	45		1896	10.032	2.1	6.983	7.70086			5A	1184	8.40999	2	3.3	2019-sh2	14.162	0.254558	2	0.98816			8162
EY-V-1	Ethylene	Lab culture	EPCon	45		2194	11.968	2.1	7.304	7.46271			5B	1417	8.40999	2	3.9	2019-sh2	14.162	0.254558	2	0.98583			8188
EY-V-1	Ethylene	Lab culture	EPCon	45		2108	11.235	1.6	5.93	7.66514			5B	1417	8.40999	2	3.9	2019-sh2	14.162	0.254558	2	0.98583	1	I think these standards are bad…sloe leak in vial?	8285
EY-V-1	Ethylene	Lab culture	EPCon	40		1902	11.393	0.6	11.435	6.925			5B	1417	8.40999	2	3.9	2019-sh2	14.162	0.254558	2	0.98583			4622
EY-V-1	Ethylene	Lab culture	EPCon	40		1287	8.251	0.4	8.295	7.7415			5B	1417	8.40999	2	3.9	2019-sh2	14.162	0.254558	2	0.98583			4747
EY-V-1	Ethylene	Lab culture	EPCon	40		1652	10.498	0.2	10.538	6.99871			5B	1417	8.40999	2	3.9	2019-sh2	14.162	0.254558	2	0.98583			4800
EY-V-1	Ethylene	Lab culture	EPCon	40		1681	10.407	0.3	10.454	7.42143			5B	1417	8.40999	2	3.9	2019-sh2	14.162	0.254558	2	0.98583			4825
EY-V-1	Ethylene	Lab culture	EPCon	40		1670	10.298	0.3	10.335	7.34157			5B	1417	8.40999	2	3.9	2019-sh2	14.162	0.254558	2	0.98583			4826
EY-V-1	Ethylene	Lab culture	EPCon	40		1449	8.856	0.3	8.96	6.40282			5B	1417	8.40999	2	3.9	2019-sh2	14.162	0.254558	2	0.98583			4876
EY-V-1	Ethylene	Lab culture	EPCon	45		1652	10.417	3.9	10.465	7.55233			5B	1417	8.40999	2	3.9	2019-sh2	14.162	0.254558	2	0.98583			4955
